# Supplementary material for: Ethnic Disparities in Lipid Metabolism and Clinical Outcomes between Dutch South Asians and Dutch White Caucasians with Type 2 Diabetes Mellitus
Source: Metabolites. 2024 Jan 3;14(1):33. doi: 10.3390/metabo14010033 (PMC10819672; doi:10.3390/metabo14010033)
Supplement: Supplementary file 1 [file metabolites-14-00033-s001.zip]

Archive with 13 entries (12 files):
- metabolites-2784019-supplementary/
- metabolites-2784019-supplementary/metabolites-2784019 - Table S1.pdf
- metabolites-2784019-supplementary/metabolites-2784019 - Table S10.xlsx
- metabolites-2784019-supplementary/metabolites-2784019 - Table S11.xlsx
- metabolites-2784019-supplementary/metabolites-2784019 - Table S2.xlsx
- metabolites-2784019-supplementary/metabolites-2784019 - Table S3.xlsx
- metabolites-2784019-supplementary/metabolites-2784019 - Table S4.xlsx
- metabolites-2784019-supplementary/metabolites-2784019 - Table S5.xlsx
- metabolites-2784019-supplementary/metabolites-2784019 - Table S6.xlsx
- metabolites-2784019-supplementary/metabolites-2784019 - Table S7.xlsx
- metabolites-2784019-supplementary/metabolites-2784019 - Table S8.xlsx
- metabolites-2784019-supplementary/metabolites-2784019 - Table S9.xlsx
- metabolites-2784019-supplementary/metabolites-2784019-supplementary.pdf
