# Supplementary material for: Ethnic Disparities in Lipid Metabolism and Clinical Outcomes between Dutch South Asians and Dutch White Caucasians with Type 2 Diabetes Mellitus
Source: Metabolites. 2024 Jan 3;14(1):33. doi: 10.3390/metabo14010033 (PMC10819672; doi:10.3390/metabo14010033)
Supplement: Supplementary file 1 [file metabolites-14-00033-s001.zip › metabolites-2784019-supplementary/metabolites-2784019 - Table S10.xlsx]

## Sheet: DSA_T2DM_correlation
Table S10. Correlations between key mediatory lipids in diabetic nephropathy-associated module of Dutch South Asians and lipoproteins, kidney function, and glycemic control in Dutch South Asians with T2DM
Lipid species	Clinical_parameters	Correltation	Pvalue
DG 16:0_18:2	Total cholesterol	0.376737	0.00904935
DG 18:0_18:1	Total cholesterol	0.366916	0.0111847
DG 18:0_18:2	Total cholesterol	0.351949	0.0152641
DG 18:1_18:1	Total cholesterol	0.434767	0.00225944
DG 18:1_18:2	Total cholesterol	0.374906	0.00941846
DG 18:1_20:3	Total cholesterol	0.372649	0.00989108
DG 18:2_20:4	Total cholesterol	0.354484	0.0144953
DG 16:0_18:2	Creatinine	0.270617	0.0657983
DG 18:0_18:1	Creatinine	0.36285	0.0121875
DG 18:0_18:2	Creatinine	0.315917	0.030523
DG 18:1_18:1	Creatinine	0.367096	0.0111418
DG 18:1_18:2	Creatinine	0.315613	0.0306924
DG 18:1_20:3	Creatinine	0.283964	0.0530682
DG 18:2_20:4	Creatinine	0.259678	0.0779513
DG 16:0_18:2	Fasting glucose	0.245798	0.0958351
DG 18:0_18:1	Fasting glucose	0.270818	0.0655906
DG 18:0_18:2	Fasting glucose	0.289552	0.0483669
DG 18:1_18:1	Fasting glucose	0.202911	0.17134
DG 18:1_18:2	Fasting glucose	0.272206	0.0641665
DG 18:1_20:3	Fasting glucose	0.181643	0.221728
DG 18:2_20:4	Fasting glucose	0.188311	0.204937
DG 16:0_18:2	HbA1c calculated	0.436729	0.00214656
DG 18:0_18:1	HbA1c calculated	0.445679	0.00169243
DG 18:0_18:2	HbA1c calculated	0.455342	0.00129984
DG 18:1_18:1	HbA1c calculated	0.430897	0.00249771
DG 18:1_18:2	HbA1c calculated	0.433455	0.00233788
DG 18:1_20:3	HbA1c calculated	0.380986	0.00824074
DG 18:2_20:4	HbA1c calculated	0.461974	0.00107961
DG 16:0_18:2	HbA1c (%)	0.436644	0.00215135
DG 18:0_18:1	HbA1c (%)	0.445759	0.00168879
DG 18:0_18:2	HbA1c (%)	0.455353	0.00129943
DG 18:1_18:1	HbA1c (%)	0.430681	0.0025116
DG 18:1_18:2	HbA1c (%)	0.433279	0.00234856
DG 18:1_20:3	HbA1c (%)	0.380828	0.00826978
DG 18:2_20:4	HbA1c (%)	0.461763	0.00108607
DG 16:0_18:2	HDL cholesterol	-0.392135	0.00640909
DG 18:0_18:1	HDL cholesterol	-0.389054	0.00687593
DG 18:0_18:2	HDL cholesterol	-0.426454	0.0027983
DG 18:1_18:1	HDL cholesterol	-0.38218	0.00802508
DG 18:1_18:2	HDL cholesterol	-0.435713	0.00220439
DG 18:1_20:3	HDL cholesterol	-0.291909	0.0464876
DG 18:2_20:4	HDL cholesterol	-0.370101	0.0104493
DG 16:0_18:2	LDL cholesterol	-0.422245	0.00311206
DG 18:0_18:1	LDL cholesterol	-0.414013	0.00381639
DG 18:0_18:2	LDL cholesterol	-0.420655	0.00323847
DG 18:1_18:1	LDL cholesterol	-0.380718	0.00828983
DG 18:1_18:2	LDL cholesterol	-0.386778	0.00723946
DG 18:1_20:3	LDL cholesterol	-0.385871	0.00738905
DG 18:2_20:4	LDL cholesterol	-0.428488	0.00265695
DG 16:0_18:2	Total triglycerides	0.879078	4.4297e-16
DG 18:0_18:1	Total triglycerides	0.89295	3.3196e-17
DG 18:0_18:2	Total triglycerides	0.895758	1.88176e-17
DG 18:1_18:1	Total triglycerides	0.879375	4.20452e-16
DG 18:1_18:2	Total triglycerides	0.860655	8.79982e-15
DG 18:1_20:3	Total triglycerides	0.791502	3.51806e-11
DG 18:2_20:4	Total triglycerides	0.820039	1.77019e-12
DG 16:0_18:2	Albumin/creatinine ratio	0.460975	0.00111049
DG 18:0_18:1	Albumin/creatinine ratio	0.36689	0.0111907
DG 18:0_18:2	Albumin/creatinine ratio	0.450109	0.00150098
DG 18:1_18:1	Albumin/creatinine ratio	0.407123	0.00450987
DG 18:1_18:2	Albumin/creatinine ratio	0.486257	0.00052956
DG 18:1_20:3	Albumin/creatinine ratio	0.332098	0.0225726
DG 18:2_20:4	Albumin/creatinine ratio	0.442477	0.00184398
