# Supplementary material for: Ethnic Disparities in Lipid Metabolism and Clinical Outcomes between Dutch South Asians and Dutch White Caucasians with Type 2 Diabetes Mellitus
Source: Metabolites. 2024 Jan 3;14(1):33. doi: 10.3390/metabo14010033 (PMC10819672; doi:10.3390/metabo14010033)
Supplement: Supplementary file 1 [file metabolites-14-00033-s001.zip › metabolites-2784019-supplementary/metabolites-2784019 - Table S11.xlsx]

## Sheet: DwC_T2DM_correlation
Table S11. Correlations between key mediatory lipids in diabetic nephropathy-associated module of Dutch South Asians and lipoproteins, kidney function, and glycemic control in Dutch white Caucasians with T2DM
Lipid species	Clinical_parameters	Correltation	Pvalue
DG 16:0_18:2	Total cholesterol	-0.0340264	0.824394
DG 18:0_18:1	Total cholesterol	-0.0416768	0.785755
DG 18:0_18:2	Total cholesterol	-0.0344799	0.822091
DG 18:1_18:1	Total cholesterol	0.00681699	0.964551
DG 18:1_18:2	Total cholesterol	-0.00992717	0.948396
DG 18:1_20:3	Total cholesterol	0.0611007	0.690103
DG 18:2_20:4	Total cholesterol	-0.00299786	0.984407
DG 16:0_18:2	Creatinine	-0.109645	0.473381
DG 18:0_18:1	Creatinine	-0.107302	0.482941
DG 18:0_18:2	Creatinine	-0.0863239	0.572865
DG 18:1_18:1	Creatinine	-0.0116695	0.939355
DG 18:1_18:2	Creatinine	3.68215e-05	0.999808
DG 18:1_20:3	Creatinine	-0.0109371	0.943154
DG 18:2_20:4	Creatinine	-0.076233	0.61868
DG 16:0_18:2	Fasting glucose	0.190439	0.210184
DG 18:0_18:1	Fasting glucose	0.184842	0.224149
DG 18:0_18:2	Fasting glucose	0.184707	0.224493
DG 18:1_18:1	Fasting glucose	0.161796	0.288312
DG 18:1_18:2	Fasting glucose	0.135981	0.373108
DG 18:1_20:3	Fasting glucose	0.141345	0.354368
DG 18:2_20:4	Fasting glucose	0.0757449	0.620935
DG 16:0_18:2	HbA1c calculated	0.113963	0.456027
DG 18:0_18:1	HbA1c calculated	0.16675	0.273604
DG 18:0_18:2	HbA1c calculated	0.122957	0.421012
DG 18:1_18:1	HbA1c calculated	0.140887	0.355945
DG 18:1_18:2	HbA1c calculated	0.0753553	0.622738
DG 18:1_20:3	HbA1c calculated	0.166686	0.273788
DG 18:2_20:4	HbA1c calculated	0.0683602	0.655458
DG 16:0_18:2	HbA1c (%)	0.0753633	0.6227
DG 18:0_18:1	HbA1c (%)	0.00841947	0.956225
DG 18:0_18:2	HbA1c (%)	0.00808648	0.957955
DG 18:1_18:1	HbA1c (%)	0.0925539	0.545379
DG 18:1_18:2	HbA1c (%)	0.114544	0.453718
DG 18:1_20:3	HbA1c (%)	-0.11303	0.459745
DG 18:2_20:4	HbA1c (%)	-0.0167722	0.912923
DG 16:0_18:2	HDL cholesterol	-0.0402662	0.792844
DG 18:0_18:1	HDL cholesterol	0.0203331	0.89453
DG 18:0_18:2	HDL cholesterol	0.00339831	0.982324
DG 18:1_18:1	HDL cholesterol	0.0290646	0.849682
DG 18:1_18:2	HDL cholesterol	-0.00198986	0.98965
DG 18:1_20:3	HDL cholesterol	0.123241	0.419928
DG 18:2_20:4	HDL cholesterol	0.00957744	0.950212
DG 16:0_18:2	LDL cholesterol	0.288229	0.057783
DG 18:0_18:1	LDL cholesterol	0.216128	0.158813
DG 18:0_18:2	LDL cholesterol	0.306835	0.0427775
DG 18:1_18:1	LDL cholesterol	0.308094	0.0418893
DG 18:1_18:2	LDL cholesterol	0.354773	0.0181285
DG 18:1_20:3	LDL cholesterol	0.105259	0.496503
DG 18:2_20:4	LDL cholesterol	0.153537	0.319715
DG 16:0_18:2	Total triglycerides	-0.0467145	0.760581
DG 18:0_18:1	Total triglycerides	-0.0121108	0.937066
DG 18:0_18:2	Total triglycerides	0.0371813	0.808404
DG 18:1_18:1	Total triglycerides	0.0119897	0.937694
DG 18:1_18:2	Total triglycerides	-0.0791057	0.605481
DG 18:1_20:3	Total triglycerides	0.0652137	0.670392
DG 18:2_20:4	Total triglycerides	0.0965466	0.528102
DG 16:0_18:2	Albumin/creatinine ratio	-0.116139	0.447412
DG 18:0_18:1	Albumin/creatinine ratio	-0.152712	0.316592
DG 18:0_18:2	Albumin/creatinine ratio	-0.148483	0.330336
DG 18:1_18:1	Albumin/creatinine ratio	-0.106142	0.487713
DG 18:1_18:2	Albumin/creatinine ratio	-0.0993467	0.516149
DG 18:1_20:3	Albumin/creatinine ratio	-0.0874291	0.567943
DG 18:2_20:4	Albumin/creatinine ratio	-0.160167	0.293256
