# Supplementary material for: Ethnic Disparities in Lipid Metabolism and Clinical Outcomes between Dutch South Asians and Dutch White Caucasians with Type 2 Diabetes Mellitus
Source: Metabolites. 2024 Jan 3;14(1):33. doi: 10.3390/metabo14010033 (PMC10819672; doi:10.3390/metabo14010033)
Supplement: Supplementary file 1 [file metabolites-14-00033-s001.zip › metabolites-2784019-supplementary/metabolites-2784019 - Table S2.xlsx]

## Sheet: Sheet1
Table S2. Missing value percentage of all lipid species in different groups
All individuals			DSA-C			DSA-T2DM			DwC-C			DwC-T2DM
Lipid	Missing value (%)		Lipid	Missing value (%)		Lipid	Missing value (%)		Lipid	Missing value (%)		Lipid	Missing value (%)
CE 12:0	0		CE 12:0	0		CE 12:0	0		CE 12:0	0		CE 12:0	0
CE 14:0	0		CE 14:0	0		CE 14:0	0		CE 14:0	0		CE 14:0	0
CE 14:1	0		CE 14:1	0		CE 14:1	0		CE 14:1	0		CE 14:1	0
CE 15:0	0		CE 15:0	0		CE 15:0	0		CE 15:0	0		CE 15:0	0
CE 16:0	0		CE 16:0	0		CE 16:0	0		CE 16:0	0		CE 16:0	0
CE 16:1	0		CE 16:1	0		CE 16:1	0		CE 16:1	0		CE 16:1	0
CE 17:0	0		CE 17:0	0		CE 17:0	0		CE 17:0	0		CE 17:0	0
CE 18:0	0		CE 18:0	0		CE 18:0	0		CE 18:0	0		CE 18:0	0
CE 18:1	0		CE 18:1	0		CE 18:1	0		CE 18:1	0		CE 18:1	0
CE 18:2	0		CE 18:2	0		CE 18:2	0		CE 18:2	0		CE 18:2	0
CE 18:3	0		CE 18:3	0		CE 18:3	0		CE 18:3	0		CE 18:3	0
CE 18:4	0		CE 18:4	0		CE 18:4	0		CE 18:4	0		CE 18:4	0
CE 20:0	0		CE 20:0	0		CE 20:0	0		CE 20:0	0		CE 20:0	0
CE 20:1	0		CE 20:1	0		CE 20:1	0		CE 20:1	0		CE 20:1	0
CE 20:2	0		CE 20:2	0		CE 20:2	0		CE 20:2	0		CE 20:2	0
CE 20:3	0		CE 20:3	0		CE 20:3	0		CE 20:3	0		CE 20:3	0
CE 20:4	0		CE 20:4	0		CE 20:4	0		CE 20:4	0		CE 20:4	0
CE 20:5	0		CE 20:5	0		CE 20:5	0		CE 20:5	0		CE 20:5	0
CE 22:0	0.694444		CE 22:0	0		CE 22:0	2.12766		CE 22:0	0		CE 22:0	0
CE 22:1	2.77778		CE 22:1	0		CE 22:1	0		CE 22:1	3.33333		CE 22:1	6.66667
CE 22:2	3.47222		CE 22:2	0		CE 22:2	0		CE 22:2	10		CE 22:2	4.44444
CE 22:4	0		CE 22:4	0		CE 22:4	0		CE 22:4	0		CE 22:4	0
CE 22:5	0		CE 22:5	0		CE 22:5	0		CE 22:5	0		CE 22:5	0
CE 22:6	0		CE 22:6	0		CE 22:6	0		CE 22:6	0		CE 22:6	0
CE 24:0	0.694444		CE 24:0	0		CE 24:0	0		CE 24:0	0		CE 24:0	2.22222
CE 24:1	18.75		CE 24:1	4.7619		CE 24:1	2.12766		CE 24:1	20		CE 24:1	42.2222
Cer d18:1/14:0	90.9722		Cer d18:1/14:0	80.9524		Cer d18:1/14:0	95.7447		Cer d18:1/14:0	83.3333		Cer d18:1/14:0	97.7778
Cer d18:1/16:0	0		Cer d18:1/16:0	0		Cer d18:1/16:0	0		Cer d18:1/16:0	0		Cer d18:1/16:0	0
Cer d18:1/18:0	1.38889		Cer d18:1/18:0	9.52381		Cer d18:1/18:0	0		Cer d18:1/18:0	0		Cer d18:1/18:0	0
Cer d18:1/20:0	0.694444		Cer d18:1/20:0	0		Cer d18:1/20:0	2.12766		Cer d18:1/20:0	0		Cer d18:1/20:0	0
Cer d18:1/22:0	0		Cer d18:1/22:0	0		Cer d18:1/22:0	0		Cer d18:1/22:0	0		Cer d18:1/22:0	0
Cer d18:1/22:1	50.6944		Cer d18:1/22:1	47.619		Cer d18:1/22:1	63.8298		Cer d18:1/22:1	46.6667		Cer d18:1/22:1	42.2222
Cer d18:1/24:0	0		Cer d18:1/24:0	0		Cer d18:1/24:0	0		Cer d18:1/24:0	0		Cer d18:1/24:0	0
Cer d18:1/24:1	0		Cer d18:1/24:1	0		Cer d18:1/24:1	0		Cer d18:1/24:1	0		Cer d18:1/24:1	0
Cer d18:1/26:0	26.3889		Cer d18:1/26:0	23.8095		Cer d18:1/26:0	31.9149		Cer d18:1/26:0	16.6667		Cer d18:1/26:0	28.8889
Cer d18:1/26:1	76.3889		Cer d18:1/26:1	71.4286		Cer d18:1/26:1	89.3617		Cer d18:1/26:1	76.6667		Cer d18:1/26:1	66.6667
DAG(12:0/16:0)	88.1944		DAG(12:0/16:0)	95.2381		DAG(12:0/16:0)	89.3617		DAG(12:0/16:0)	96.6667		DAG(12:0/16:0)	80
DAG(12:0/18:0)	96.5278		DAG(12:0/18:0)	100		DAG(12:0/18:0)	95.7447		DAG(12:0/18:0)	100		DAG(12:0/18:0)	95.5556
DAG(12:0/18:1)	13.8889		DAG(12:0/18:1)	23.8095		DAG(12:0/18:1)	14.8936		DAG(12:0/18:1)	20		DAG(12:0/18:1)	4.44444
DAG(12:0/18:2)	9.72222		DAG(12:0/18:2)	9.52381		DAG(12:0/18:2)	4.25532		DAG(12:0/18:2)	13.3333		DAG(12:0/18:2)	13.3333
DAG(14:0/14:0)	86.1111		DAG(14:0/14:0)	100		DAG(14:0/14:0)	89.3617		DAG(14:0/14:0)	93.3333		DAG(14:0/14:0)	73.3333
DAG(14:0/16:0)	21.5278		DAG(14:0/16:0)	42.8571		DAG(14:0/16:0)	10.6383		DAG(14:0/16:0)	36.6667		DAG(14:0/16:0)	13.3333
DAG(14:0/16:1)	68.0556		DAG(14:0/16:1)	95.2381		DAG(14:0/16:1)	63.8298		DAG(14:0/16:1)	86.6667		DAG(14:0/16:1)	48.8889
DAG(14:0/18:1)	0.694444		DAG(14:0/18:1)	4.7619		DAG(14:0/18:1)	0		DAG(14:0/18:1)	0		DAG(14:0/18:1)	0
DAG(14:0/18:2)	5.55556		DAG(14:0/18:2)	14.2857		DAG(14:0/18:2)	0		DAG(14:0/18:2)	16.6667		DAG(14:0/18:2)	0
DAG(14:0/18:3)	88.8889		DAG(14:0/18:3)	100		DAG(14:0/18:3)	87.234		DAG(14:0/18:3)	96.6667		DAG(14:0/18:3)	82.2222
DAG(14:0/20:0)	86.8056		DAG(14:0/20:0)	90.4762		DAG(14:0/20:0)	91.4894		DAG(14:0/20:0)	86.6667		DAG(14:0/20:0)	82.2222
DAG(14:0/20:4)	87.5		DAG(14:0/20:4)	100		DAG(14:0/20:4)	82.9787		DAG(14:0/20:4)	96.6667		DAG(14:0/20:4)	82.2222
DAG(14:0/22:6)	77.0833		DAG(14:0/22:6)	95.2381		DAG(14:0/22:6)	72.3404		DAG(14:0/22:6)	90		DAG(14:0/22:6)	66.6667
DAG(14:1/16:0)	50.6944		DAG(14:1/16:0)	57.1429		DAG(14:1/16:0)	57.4468		DAG(14:1/16:0)	63.3333		DAG(14:1/16:0)	33.3333
DAG(14:1/18:1)	27.7778		DAG(14:1/18:1)	28.5714		DAG(14:1/18:1)	29.7872		DAG(14:1/18:1)	26.6667		DAG(14:1/18:1)	26.6667
DAG(15:0/18:1)	29.8611		DAG(15:0/18:1)	52.381		DAG(15:0/18:1)	27.6596		DAG(15:0/18:1)	36.6667		DAG(15:0/18:1)	17.7778
DAG(15:0/18:2)	79.1667		DAG(15:0/18:2)	95.2381		DAG(15:0/18:2)	74.4681		DAG(15:0/18:2)	83.3333		DAG(15:0/18:2)	75.5556
DAG(16:0/16:0)	0		DAG(16:0/16:0)	0		DAG(16:0/16:0)	0		DAG(16:0/16:0)	0		DAG(16:0/16:0)	0
DAG(16:0/16:1)	4.86111		DAG(16:0/16:1)	9.52381		DAG(16:0/16:1)	2.12766		DAG(16:0/16:1)	13.3333		DAG(16:0/16:1)	0
DAG(16:0/18:0)	19.4444		DAG(16:0/18:0)	4.7619		DAG(16:0/18:0)	21.2766		DAG(16:0/18:0)	16.6667		DAG(16:0/18:0)	26.6667
DAG(16:0/18:1)	20.1389		DAG(16:0/18:1)	4.7619		DAG(16:0/18:1)	21.2766		DAG(16:0/18:1)	16.6667		DAG(16:0/18:1)	28.8889
DAG(16:0/18:2)	15.9722		DAG(16:0/18:2)	4.7619		DAG(16:0/18:2)	19.1489		DAG(16:0/18:2)	16.6667		DAG(16:0/18:2)	17.7778
DAG(16:0/18:3)	30.5556		DAG(16:0/18:3)	38.0952		DAG(16:0/18:3)	23.4043		DAG(16:0/18:3)	40		DAG(16:0/18:3)	28.8889
DAG(16:0/20:3)	50.6944		DAG(16:0/20:3)	80.9524		DAG(16:0/20:3)	40.4255		DAG(16:0/20:3)	76.6667		DAG(16:0/20:3)	31.1111
DAG(16:0/20:4)	6.25		DAG(16:0/20:4)	0		DAG(16:0/20:4)	4.25532		DAG(16:0/20:4)	20		DAG(16:0/20:4)	2.22222
DAG(16:0/20:5)	50.6944		DAG(16:0/20:5)	66.6667		DAG(16:0/20:5)	53.1915		DAG(16:0/20:5)	73.3333		DAG(16:0/20:5)	26.6667
DAG(16:0/22:5)	52.7778		DAG(16:0/22:5)	76.1905		DAG(16:0/22:5)	57.4468		DAG(16:0/22:5)	63.3333		DAG(16:0/22:5)	31.1111
DAG(16:0/22:6)	24.3056		DAG(16:0/22:6)	42.8571		DAG(16:0/22:6)	21.2766		DAG(16:0/22:6)	46.6667		DAG(16:0/22:6)	4.44444
DAG(16:1/16:1)	32.6389		DAG(16:1/16:1)	71.4286		DAG(16:1/16:1)	31.9149		DAG(16:1/16:1)	36.6667		DAG(16:1/16:1)	13.3333
DAG(16:1/18:0)	29.8611		DAG(16:1/18:0)	52.381		DAG(16:1/18:0)	31.9149		DAG(16:1/18:0)	33.3333		DAG(16:1/18:0)	15.5556
DAG(16:1/18:1)	0		DAG(16:1/18:1)	0		DAG(16:1/18:1)	0		DAG(16:1/18:1)	0		DAG(16:1/18:1)	0
DAG(16:1/18:2)	0		DAG(16:1/18:2)	0		DAG(16:1/18:2)	0		DAG(16:1/18:2)	0		DAG(16:1/18:2)	0
DAG(16:1/18:3)	55.5556		DAG(16:1/18:3)	95.2381		DAG(16:1/18:3)	57.4468		DAG(16:1/18:3)	76.6667		DAG(16:1/18:3)	22.2222
DAG(16:1/20:0)	56.9444		DAG(16:1/20:0)	61.9048		DAG(16:1/20:0)	59.5745		DAG(16:1/20:0)	56.6667		DAG(16:1/20:0)	53.3333
DAG(16:1/20:2)	63.8889		DAG(16:1/20:2)	80.9524		DAG(16:1/20:2)	61.7021		DAG(16:1/20:2)	73.3333		DAG(16:1/20:2)	53.3333
DAG(16:1/20:4)	46.5278		DAG(16:1/20:4)	80.9524		DAG(16:1/20:4)	44.6809		DAG(16:1/20:4)	76.6667		DAG(16:1/20:4)	13.3333
DAG(16:1/22:6)	70.8333		DAG(16:1/22:6)	90.4762		DAG(16:1/22:6)	82.9787		DAG(16:1/22:6)	86.6667		DAG(16:1/22:6)	40
DAG(18:0/18:1)	4.86111		DAG(18:0/18:1)	4.7619		DAG(18:0/18:1)	0		DAG(18:0/18:1)	13.3333		DAG(18:0/18:1)	4.44444
DAG(18:0/18:2)	6.94444		DAG(18:0/18:2)	4.7619		DAG(18:0/18:2)	4.25532		DAG(18:0/18:2)	13.3333		DAG(18:0/18:2)	6.66667
DAG(18:0/18:3)	57.6389		DAG(18:0/18:3)	100		DAG(18:0/18:3)	51.0638		DAG(18:0/18:3)	80		DAG(18:0/18:3)	31.1111
DAG(18:0/22:6)	62.5		DAG(18:0/22:6)	90.4762		DAG(18:0/22:6)	61.7021		DAG(18:0/22:6)	76.6667		DAG(18:0/22:6)	42.2222
DAG(18:1/18:1)	0		DAG(18:1/18:1)	0		DAG(18:1/18:1)	0		DAG(18:1/18:1)	0		DAG(18:1/18:1)	0
DAG(18:1/18:2)	14.5833		DAG(18:1/18:2)	4.7619		DAG(18:1/18:2)	17.0213		DAG(18:1/18:2)	16.6667		DAG(18:1/18:2)	15.5556
DAG(18:1/20:1)	31.25		DAG(18:1/20:1)	23.8095		DAG(18:1/20:1)	23.4043		DAG(18:1/20:1)	36.6667		DAG(18:1/20:1)	40
DAG(18:1/20:2)	33.3333		DAG(18:1/20:2)	23.8095		DAG(18:1/20:2)	31.9149		DAG(18:1/20:2)	43.3333		DAG(18:1/20:2)	33.3333
DAG(18:1/20:3)	7.63889		DAG(18:1/20:3)	4.7619		DAG(18:1/20:3)	8.51064		DAG(18:1/20:3)	16.6667		DAG(18:1/20:3)	2.22222
DAG(18:1/20:4)	14.5833		DAG(18:1/20:4)	4.7619		DAG(18:1/20:4)	19.1489		DAG(18:1/20:4)	16.6667		DAG(18:1/20:4)	13.3333
DAG(18:1/20:5)	7.63889		DAG(18:1/20:5)	33.3333		DAG(18:1/20:5)	2.12766		DAG(18:1/20:5)	10		DAG(18:1/20:5)	0
DAG(18:1/22:4)	52.7778		DAG(18:1/22:4)	80.9524		DAG(18:1/22:4)	57.4468		DAG(18:1/22:4)	76.6667		DAG(18:1/22:4)	20
DAG(18:1/22:5)	25		DAG(18:1/22:5)	33.3333		DAG(18:1/22:5)	25.5319		DAG(18:1/22:5)	33.3333		DAG(18:1/22:5)	15.5556
DAG(18:1/22:6)	18.75		DAG(18:1/22:6)	4.7619		DAG(18:1/22:6)	19.1489		DAG(18:1/22:6)	16.6667		DAG(18:1/22:6)	26.6667
DAG(18:2/18:3)	6.25		DAG(18:2/18:3)	14.2857		DAG(18:2/18:3)	2.12766		DAG(18:2/18:3)	16.6667		DAG(18:2/18:3)	0
DAG(18:2/20:3)	12.5		DAG(18:2/20:3)	28.5714		DAG(18:2/20:3)	2.12766		DAG(18:2/20:3)	36.6667		DAG(18:2/20:3)	0
DAG(18:2/20:4)	7.63889		DAG(18:2/20:4)	4.7619		DAG(18:2/20:4)	4.25532		DAG(18:2/20:4)	6.66667		DAG(18:2/20:4)	13.3333
DAG(18:2/20:5)	29.1667		DAG(18:2/20:5)	38.0952		DAG(18:2/20:5)	27.6596		DAG(18:2/20:5)	60		DAG(18:2/20:5)	6.66667
DAG(18:2/22:4)	71.5278		DAG(18:2/22:4)	90.4762		DAG(18:2/22:4)	61.7021		DAG(18:2/22:4)	83.3333		DAG(18:2/22:4)	66.6667
DAG(18:2/22:5)	28.4722		DAG(18:2/22:5)	42.8571		DAG(18:2/22:5)	31.9149		DAG(18:2/22:5)	53.3333		DAG(18:2/22:5)	2.22222
DAG(18:2/22:6)	13.1944		DAG(18:2/22:6)	28.5714		DAG(18:2/22:6)	8.51064		DAG(18:2/22:6)	30		DAG(18:2/22:6)	0
DAG(20:0/20:0)	15.2778		DAG(20:0/20:0)	4.7619		DAG(20:0/20:0)	14.8936		DAG(20:0/20:0)	16.6667		DAG(20:0/20:0)	20
Cer d18:0/20:1	81.25		Cer d18:0/20:1	100		Cer d18:0/20:1	85.1064		Cer d18:0/20:1	83.3333		Cer d18:0/20:1	68.8889
Cer d18:0/22:0	24.3056		Cer d18:0/22:0	23.8095		Cer d18:0/22:0	27.6596		Cer d18:0/22:0	36.6667		Cer d18:0/22:0	13.3333
Cer d18:0/22:1	52.0833		Cer d18:0/22:1	85.7143		Cer d18:0/22:1	42.5532		Cer d18:0/22:1	76.6667		Cer d18:0/22:1	31.1111
Cer d18:0/24:0	4.86111		Cer d18:0/24:0	4.7619		Cer d18:0/24:0	2.12766		Cer d18:0/24:0	13.3333		Cer d18:0/24:0	2.22222
Cer d18:0/24:1	0		Cer d18:0/24:1	0		Cer d18:0/24:1	0		Cer d18:0/24:1	0		Cer d18:0/24:1	0
Cer d18:0/26:1	81.9444		Cer d18:0/26:1	100		Cer d18:0/26:1	80.8511		Cer d18:0/26:1	96.6667		Cer d18:0/26:1	66.6667
FA 12:0	0		FA 12:0	0		FA 12:0	0		FA 12:0	0		FA 12:0	0
FA 14:0	0		FA 14:0	0		FA 14:0	0		FA 14:0	0		FA 14:0	0
FA 14:1	0		FA 14:1	0		FA 14:1	0		FA 14:1	0		FA 14:1	0
FA 15:0	0		FA 15:0	0		FA 15:0	0		FA 15:0	0		FA 15:0	0
FA 16:0	0		FA 16:0	0		FA 16:0	0		FA 16:0	0		FA 16:0	0
FA 16:1	0		FA 16:1	0		FA 16:1	0		FA 16:1	0		FA 16:1	0
FA 17:0	0		FA 17:0	0		FA 17:0	0		FA 17:0	0		FA 17:0	0
FA 18:0	0		FA 18:0	0		FA 18:0	0		FA 18:0	0		FA 18:0	0
FA 18:1	0		FA 18:1	0		FA 18:1	0		FA 18:1	0		FA 18:1	0
FA 18:2	0		FA 18:2	0		FA 18:2	0		FA 18:2	0		FA 18:2	0
FA 18:3	0		FA 18:3	0		FA 18:3	0		FA 18:3	0		FA 18:3	0
FA 18:4	0		FA 18:4	0		FA 18:4	0		FA 18:4	0		FA 18:4	0
FA 20:0	0		FA 20:0	0		FA 20:0	0		FA 20:0	0		FA 20:0	0
FA 20:1	0		FA 20:1	0		FA 20:1	0		FA 20:1	0		FA 20:1	0
FA 20:2	0		FA 20:2	0		FA 20:2	0		FA 20:2	0		FA 20:2	0
FA 20:3	0		FA 20:3	0		FA 20:3	0		FA 20:3	0		FA 20:3	0
FA 20:4	0		FA 20:4	0		FA 20:4	0		FA 20:4	0		FA 20:4	0
FA 20:5	0		FA 20:5	0		FA 20:5	0		FA 20:5	0		FA 20:5	0
FA 22:0	0		FA 22:0	0		FA 22:0	0		FA 22:0	0		FA 22:0	0
FA 22:1	0		FA 22:1	0		FA 22:1	0		FA 22:1	0		FA 22:1	0
FA 22:2	0		FA 22:2	0		FA 22:2	0		FA 22:2	0		FA 22:2	0
FA 22:4	0		FA 22:4	0		FA 22:4	0		FA 22:4	0		FA 22:4	0
FA 22:5	0		FA 22:5	0		FA 22:5	0		FA 22:5	0		FA 22:5	0
FA 22:6	0		FA 22:6	0		FA 22:6	0		FA 22:6	0		FA 22:6	0
FA 24:0	0		FA 24:0	0		FA 24:0	0		FA 24:0	0		FA 24:0	0
FA 24:1	0		FA 24:1	0		FA 24:1	0		FA 24:1	0		FA 24:1	0
HexCER d18:1/16:0	0		HexCER d18:1/16:0	0		HexCER d18:1/16:0	0		HexCER d18:1/16:0	0		HexCER d18:1/16:0	0
HexCER d18:1/18:0	7.63889		HexCER d18:1/18:0	0		HexCER d18:1/18:0	14.8936		HexCER d18:1/18:0	0		HexCER d18:1/18:0	8.88889
HexCER d18:1/20:0	10.4167		HexCER d18:1/20:0	0		HexCER d18:1/20:0	21.2766		HexCER d18:1/20:0	0		HexCER d18:1/20:0	11.1111
HexCER d18:1/22:0	0		HexCER d18:1/22:0	0		HexCER d18:1/22:0	0		HexCER d18:1/22:0	0		HexCER d18:1/22:0	0
HexCER d18:1/22:1	58.3333		HexCER d18:1/22:1	61.9048		HexCER d18:1/22:1	82.9787		HexCER d18:1/22:1	30		HexCER d18:1/22:1	51.1111
HexCER d18:1/24:0	0		HexCER d18:1/24:0	0		HexCER d18:1/24:0	0		HexCER d18:1/24:0	0		HexCER d18:1/24:0	0
HexCER d18:1/24:1	0		HexCER d18:1/24:1	0		HexCER d18:1/24:1	0		HexCER d18:1/24:1	0		HexCER d18:1/24:1	0
LacCER d18:1/14:0	62.5		LacCER d18:1/14:0	47.619		LacCER d18:1/14:0	72.3404		LacCER d18:1/14:0	33.3333		LacCER d18:1/14:0	80
LacCER d18:1/16:0	0		LacCER d18:1/16:0	0		LacCER d18:1/16:0	0		LacCER d18:1/16:0	0		LacCER d18:1/16:0	0
LacCER d18:1/18:0	52.0833		LacCER d18:1/18:0	80.9524		LacCER d18:1/18:0	38.2979		LacCER d18:1/18:0	46.6667		LacCER d18:1/18:0	57.7778
LacCER d18:1/18:1	69.4444		LacCER d18:1/18:1	80.9524		LacCER d18:1/18:1	61.7021		LacCER d18:1/18:1	83.3333		LacCER d18:1/18:1	64.4444
LacCER d18:1/20:1	90.2778		LacCER d18:1/20:1	95.2381		LacCER d18:1/20:1	78.7234		LacCER d18:1/20:1	96.6667		LacCER d18:1/20:1	97.7778
LacCER d18:1/22:0	94.4444		LacCER d18:1/22:0	85.7143		LacCER d18:1/22:0	93.617		LacCER d18:1/22:0	96.6667		LacCER d18:1/22:0	100
LacCER d18:1/24:0	19.4444		LacCER d18:1/24:0	9.52381		LacCER d18:1/24:0	31.9149		LacCER d18:1/24:0	6.66667		LacCER d18:1/24:0	20
LacCER d18:1/24:1	1.38889		LacCER d18:1/24:1	0		LacCER d18:1/24:1	2.12766		LacCER d18:1/24:1	0		LacCER d18:1/24:1	2.22222
LPC 15:0	61.1111		LPC 15:0	47.619		LPC 15:0	78.7234		LPC 15:0	50		LPC 15:0	57.7778
LPC 16:0	0.694444		LPC 16:0	0		LPC 16:0	2.12766		LPC 16:0	0		LPC 16:0	0
LPC 16:1	0.694444		LPC 16:1	0		LPC 16:1	2.12766		LPC 16:1	0		LPC 16:1	0
LPC 17:0	0.694444		LPC 17:0	0		LPC 17:0	2.12766		LPC 17:0	0		LPC 17:0	0
LPC 18:0	0.694444		LPC 18:0	0		LPC 18:0	2.12766		LPC 18:0	0		LPC 18:0	0
LPC 18:1	0.694444		LPC 18:1	0		LPC 18:1	2.12766		LPC 18:1	0		LPC 18:1	0
LPC 18:2	0.694444		LPC 18:2	0		LPC 18:2	2.12766		LPC 18:2	0		LPC 18:2	0
LPC 18:3	97.2222		LPC 18:3	100		LPC 18:3	95.7447		LPC 18:3	100		LPC 18:3	97.7778
LPC 20:1	96.5278		LPC 20:1	100		LPC 20:1	97.8723		LPC 20:1	96.6667		LPC 20:1	95.5556
LPC 20:2	56.9444		LPC 20:2	47.619		LPC 20:2	59.5745		LPC 20:2	46.6667		LPC 20:2	66.6667
LPC 20:3	0.694444		LPC 20:3	0		LPC 20:3	2.12766		LPC 20:3	0		LPC 20:3	0
LPC 20:4	0.694444		LPC 20:4	0		LPC 20:4	2.12766		LPC 20:4	0		LPC 20:4	0
LPC 20:5	77.7778		LPC 20:5	80.9524		LPC 20:5	93.617		LPC 20:5	76.6667		LPC 20:5	62.2222
LPC 22:5	90.2778		LPC 22:5	90.4762		LPC 22:5	100		LPC 22:5	80		LPC 22:5	88.8889
LPC 22:6	43.0556		LPC 22:6	38.0952		LPC 22:6	53.1915		LPC 22:6	26.6667		LPC 22:6	46.6667
LPE 16:0	0.694444		LPE 16:0	0		LPE 16:0	2.12766		LPE 16:0	0		LPE 16:0	0
LPE 17:0	98.6111		LPE 17:0	100		LPE 17:0	100		LPE 17:0	100		LPE 17:0	97.7778
LPE 18:0	0.694444		LPE 18:0	0		LPE 18:0	2.12766		LPE 18:0	0		LPE 18:0	0
LPE 18:1	0.694444		LPE 18:1	0		LPE 18:1	2.12766		LPE 18:1	0		LPE 18:1	0
LPE 18:2	0.694444		LPE 18:2	0		LPE 18:2	2.12766		LPE 18:2	0		LPE 18:2	0
LPE 20:3	17.3611		LPE 20:3	33.3333		LPE 20:3	10.6383		LPE 20:3	3.33333		LPE 20:3	26.6667
LPE 20:4	7.63889		LPE 20:4	0		LPE 20:4	8.51064		LPE 20:4	3.33333		LPE 20:4	13.3333
LPE 22:6	98.6111		LPE 22:6	100		LPE 22:6	100		LPE 22:6	100		LPE 22:6	97.7778
PA 25:0	99.3056		PA 25:0	100		PA 25:0	100		PA 25:0	100		PA 25:0	100
PA 32:1	89.5833		PA 32:1	57.1429		PA 32:1	95.7447		PA 32:1	90		PA 32:1	100
PA 34:1	94.4444		PA 34:1	90.4762		PA 34:1	95.7447		PA 34:1	93.3333		PA 34:1	97.7778
PA 34:2	85.4167		PA 34:2	61.9048		PA 34:2	85.1064		PA 34:2	93.3333		PA 34:2	93.3333
PA 34:3	67.3611		PA 34:3	90.4762		PA 34:3	61.7021		PA 34:3	63.3333		PA 34:3	66.6667
PA 34:4	0		PA 34:4	0		PA 34:4	0		PA 34:4	0		PA 34:4	0
PA 34:5	0		PA 34:5	0		PA 34:5	0		PA 34:5	0		PA 34:5	0
PA 36:0	35.4167		PA 36:0	14.2857		PA 36:0	29.7872		PA 36:0	36.6667		PA 36:0	51.1111
PA 36:2	97.9167		PA 36:2	95.2381		PA 36:2	100		PA 36:2	96.6667		PA 36:2	100
PA 36:3	99.3056		PA 36:3	100		PA 36:3	100		PA 36:3	100		PA 36:3	100
PA 36:5	98.6111		PA 36:5	100		PA 36:5	97.8723		PA 36:5	100		PA 36:5	100
PC 14:0_18:1	6.25		PC 14:0_18:1	4.7619		PC 14:0_18:1	10.6383		PC 14:0_18:1	3.33333		PC 14:0_18:1	4.44444
PC 14:0_18:2	3.47222		PC 14:0_18:2	4.7619		PC 14:0_18:2	4.25532		PC 14:0_18:2	3.33333		PC 14:0_18:2	2.22222
PC 14:0_20:3	84.7222		PC 14:0_20:3	95.2381		PC 14:0_20:3	89.3617		PC 14:0_20:3	93.3333		PC 14:0_20:3	71.1111
PC 14:0_20:4	77.7778		PC 14:0_20:4	90.4762		PC 14:0_20:4	78.7234		PC 14:0_20:4	80		PC 14:0_20:4	71.1111
PC 15:0_18:1	88.8889		PC 15:0_18:1	100		PC 15:0_18:1	93.617		PC 15:0_18:1	76.6667		PC 15:0_18:1	88.8889
PC 15:0_18:2	75.6944		PC 15:0_18:2	80.9524		PC 15:0_18:2	78.7234		PC 15:0_18:2	60		PC 15:0_18:2	82.2222
PC 15:0_20:4	97.9167		PC 15:0_20:4	100		PC 15:0_20:4	100		PC 15:0_20:4	100		PC 15:0_20:4	95.5556
PC 16:0_12:0	98.6111		PC 16:0_12:0	100		PC 16:0_12:0	100		PC 16:0_12:0	100		PC 16:0_12:0	97.7778
PC 16:0_14:0	54.1667		PC 16:0_14:0	57.1429		PC 16:0_14:0	63.8298		PC 16:0_14:0	46.6667		PC 16:0_14:0	48.8889
PC 16:0_16:0	0.694444		PC 16:0_16:0	0		PC 16:0_16:0	2.12766		PC 16:0_16:0	0		PC 16:0_16:0	0
PC 16:0_16:1	0.694444		PC 16:0_16:1	0		PC 16:0_16:1	2.12766		PC 16:0_16:1	0		PC 16:0_16:1	0
PC 16:0_18:0	0.694444		PC 16:0_18:0	0		PC 16:0_18:0	2.12766		PC 16:0_18:0	0		PC 16:0_18:0	0
PC 16:0_18:1	0.694444		PC 16:0_18:1	0		PC 16:0_18:1	2.12766		PC 16:0_18:1	0		PC 16:0_18:1	0
PC 16:0_18:2	0.694444		PC 16:0_18:2	0		PC 16:0_18:2	2.12766		PC 16:0_18:2	0		PC 16:0_18:2	0
PC 16:0_18:3	0.694444		PC 16:0_18:3	0		PC 16:0_18:3	2.12766		PC 16:0_18:3	0		PC 16:0_18:3	0
PC 16:0_20:1	38.8889		PC 16:0_20:1	47.619		PC 16:0_20:1	51.0638		PC 16:0_20:1	36.6667		PC 16:0_20:1	24.4444
PC 16:0_20:2	0.694444		PC 16:0_20:2	0		PC 16:0_20:2	2.12766		PC 16:0_20:2	0		PC 16:0_20:2	0
PC 16:0_20:3	0.694444		PC 16:0_20:3	0		PC 16:0_20:3	2.12766		PC 16:0_20:3	0		PC 16:0_20:3	0
PC 16:0_20:4	0.694444		PC 16:0_20:4	0		PC 16:0_20:4	2.12766		PC 16:0_20:4	0		PC 16:0_20:4	0
PC 16:0_20:5	1.38889		PC 16:0_20:5	0		PC 16:0_20:5	4.25532		PC 16:0_20:5	0		PC 16:0_20:5	0
PC 16:0_22:1	98.6111		PC 16:0_22:1	100		PC 16:0_22:1	97.8723		PC 16:0_22:1	100		PC 16:0_22:1	100
PC 16:0_22:2	77.0833		PC 16:0_22:2	42.8571		PC 16:0_22:2	70.2128		PC 16:0_22:2	83.3333		PC 16:0_22:2	97.7778
PC 16:0_22:4	0.694444		PC 16:0_22:4	0		PC 16:0_22:4	2.12766		PC 16:0_22:4	0		PC 16:0_22:4	0
PC 16:0_22:5	0.694444		PC 16:0_22:5	0		PC 16:0_22:5	2.12766		PC 16:0_22:5	0		PC 16:0_22:5	0
PC 16:0_22:6	0.694444		PC 16:0_22:6	0		PC 16:0_22:6	2.12766		PC 16:0_22:6	0		PC 16:0_22:6	0
PC 17:0_18:1	37.5		PC 17:0_18:1	47.619		PC 17:0_18:1	53.1915		PC 17:0_18:1	26.6667		PC 17:0_18:1	24.4444
PC 17:0_18:2	2.08333		PC 17:0_18:2	0		PC 17:0_18:2	4.25532		PC 17:0_18:2	0		PC 17:0_18:2	2.22222
PC 17:0_20:3	93.0556		PC 17:0_20:3	100		PC 17:0_20:3	97.8723		PC 17:0_20:3	90		PC 17:0_20:3	88.8889
PC 17:0_20:4	46.5278		PC 17:0_20:4	66.6667		PC 17:0_20:4	42.5532		PC 17:0_20:4	53.3333		PC 17:0_20:4	37.7778
PC 17:0_20:5	98.6111		PC 17:0_20:5	100		PC 17:0_20:5	100		PC 17:0_20:5	100		PC 17:0_20:5	97.7778
PC 18:0_12:0	97.9167		PC 18:0_12:0	100		PC 18:0_12:0	97.8723		PC 18:0_12:0	100		PC 18:0_12:0	97.7778
PC 18:0_16:1	56.25		PC 18:0_16:1	95.2381		PC 18:0_16:1	63.8298		PC 18:0_16:1	56.6667		PC 18:0_16:1	31.1111
PC 18:0_18:0	6.94444		PC 18:0_18:0	14.2857		PC 18:0_18:0	10.6383		PC 18:0_18:0	3.33333		PC 18:0_18:0	2.22222
PC 18:0_18:1	0.694444		PC 18:0_18:1	0		PC 18:0_18:1	2.12766		PC 18:0_18:1	0		PC 18:0_18:1	0
PC 18:0_18:2	0.694444		PC 18:0_18:2	0		PC 18:0_18:2	2.12766		PC 18:0_18:2	0		PC 18:0_18:2	0
PC 18:0_18:3	22.2222		PC 18:0_18:3	33.3333		PC 18:0_18:3	34.0426		PC 18:0_18:3	13.3333		PC 18:0_18:3	11.1111
PC 18:0_20:0	61.1111		PC 18:0_20:0	23.8095		PC 18:0_20:0	48.9362		PC 18:0_20:0	53.3333		PC 18:0_20:0	97.7778
PC 18:0_20:1	97.2222		PC 18:0_20:1	100		PC 18:0_20:1	97.8723		PC 18:0_20:1	96.6667		PC 18:0_20:1	97.7778
PC 18:0_20:2	4.16667		PC 18:0_20:2	0		PC 18:0_20:2	6.38298		PC 18:0_20:2	0		PC 18:0_20:2	6.66667
PC 18:0_20:3	0.694444		PC 18:0_20:3	0		PC 18:0_20:3	2.12766		PC 18:0_20:3	0		PC 18:0_20:3	0
PC 18:0_20:4	0.694444		PC 18:0_20:4	0		PC 18:0_20:4	2.12766		PC 18:0_20:4	0		PC 18:0_20:4	0
PC 18:0_20:5	2.08333		PC 18:0_20:5	4.7619		PC 18:0_20:5	4.25532		PC 18:0_20:5	0		PC 18:0_20:5	0
PC 18:0_22:4	30.5556		PC 18:0_22:4	38.0952		PC 18:0_22:4	25.5319		PC 18:0_22:4	46.6667		PC 18:0_22:4	22.2222
PC 18:0_22:5	2.08333		PC 18:0_22:5	0		PC 18:0_22:5	2.12766		PC 18:0_22:5	3.33333		PC 18:0_22:5	2.22222
PC 18:0_22:6	0.694444		PC 18:0_22:6	0		PC 18:0_22:6	2.12766		PC 18:0_22:6	0		PC 18:0_22:6	0
PC 18:1_16:1	0.694444		PC 18:1_16:1	0		PC 18:1_16:1	2.12766		PC 18:1_16:1	0		PC 18:1_16:1	0
PC 18:1_18:1	0.694444		PC 18:1_18:1	0		PC 18:1_18:1	2.12766		PC 18:1_18:1	0		PC 18:1_18:1	0
PC 18:1_18:2	0.694444		PC 18:1_18:2	0		PC 18:1_18:2	2.12766		PC 18:1_18:2	0		PC 18:1_18:2	0
PC 18:1_18:3	79.8611		PC 18:1_18:3	90.4762		PC 18:1_18:3	91.4894		PC 18:1_18:3	66.6667		PC 18:1_18:3	73.3333
PC 18:1_20:1	98.6111		PC 18:1_20:1	100		PC 18:1_20:1	97.8723		PC 18:1_20:1	100		PC 18:1_20:1	100
PC 18:1_20:2	83.3333		PC 18:1_20:2	85.7143		PC 18:1_20:2	93.617		PC 18:1_20:2	66.6667		PC 18:1_20:2	84.4444
PC 18:1_20:3	0.694444		PC 18:1_20:3	0		PC 18:1_20:3	2.12766		PC 18:1_20:3	0		PC 18:1_20:3	0
PC 18:1_20:4	0.694444		PC 18:1_20:4	0		PC 18:1_20:4	2.12766		PC 18:1_20:4	0		PC 18:1_20:4	0
PC 18:1_20:5	60.4167		PC 18:1_20:5	71.4286		PC 18:1_20:5	85.1064		PC 18:1_20:5	56.6667		PC 18:1_20:5	33.3333
PC 18:1_22:5	87.5		PC 18:1_22:5	100		PC 18:1_22:5	97.8723		PC 18:1_22:5	76.6667		PC 18:1_22:5	80
PC 18:1_22:6	40.9722		PC 18:1_22:6	47.619		PC 18:1_22:6	53.1915		PC 18:1_22:6	33.3333		PC 18:1_22:6	31.1111
PC 18:2_16:1	0.694444		PC 18:2_16:1	0		PC 18:2_16:1	2.12766		PC 18:2_16:1	0		PC 18:2_16:1	0
PC 18:2_18:2	0.694444		PC 18:2_18:2	0		PC 18:2_18:2	2.12766		PC 18:2_18:2	0		PC 18:2_18:2	0
PC 18:2_18:3	97.9167		PC 18:2_18:3	100		PC 18:2_18:3	100		PC 18:2_18:3	100		PC 18:2_18:3	95.5556
PC 18:2_20:1	93.0556		PC 18:2_20:1	95.2381		PC 18:2_20:1	93.617		PC 18:2_20:1	90		PC 18:2_20:1	95.5556
PC 18:2_20:2	92.3611		PC 18:2_20:2	85.7143		PC 18:2_20:2	89.3617		PC 18:2_20:2	93.3333		PC 18:2_20:2	100
PC 18:2_20:3	33.3333		PC 18:2_20:3	42.8571		PC 18:2_20:3	38.2979		PC 18:2_20:3	30		PC 18:2_20:3	26.6667
PC 18:2_20:4	0.694444		PC 18:2_20:4	0		PC 18:2_20:4	2.12766		PC 18:2_20:4	0		PC 18:2_20:4	0
PC 18:2_20:5	97.2222		PC 18:2_20:5	90.4762		PC 18:2_20:5	100		PC 18:2_20:5	96.6667		PC 18:2_20:5	100
PC 20:0_18:1	79.1667		PC 20:0_18:1	28.5714		PC 20:0_18:1	91.4894		PC 20:0_18:1	66.6667		PC 20:0_18:1	100
PC 20:0_18:2	38.8889		PC 20:0_18:2	14.2857		PC 20:0_18:2	34.0426		PC 20:0_18:2	16.6667		PC 20:0_18:2	71.1111
PC 20:0_20:4	91.6667		PC 20:0_20:4	85.7143		PC 20:0_20:4	97.8723		PC 20:0_20:4	93.3333		PC 20:0_20:4	88.8889
PE 16:0_16:1	95.8333		PE 16:0_16:1	100		PE 16:0_16:1	95.7447		PE 16:0_16:1	100		PE 16:0_16:1	93.3333
PE 16:0_18:1	3.47222		PE 16:0_18:1	4.7619		PE 16:0_18:1	2.12766		PE 16:0_18:1	6.66667		PE 16:0_18:1	2.22222
PE 16:0_18:2	0.694444		PE 16:0_18:2	0		PE 16:0_18:2	2.12766		PE 16:0_18:2	0		PE 16:0_18:2	0
PE 16:0_18:3	98.6111		PE 16:0_18:3	100		PE 16:0_18:3	97.8723		PE 16:0_18:3	100		PE 16:0_18:3	100
PE 16:0_20:2	98.6111		PE 16:0_20:2	100		PE 16:0_20:2	97.8723		PE 16:0_20:2	100		PE 16:0_20:2	100
PE 16:0_20:3	96.5278		PE 16:0_20:3	100		PE 16:0_20:3	100		PE 16:0_20:3	100		PE 16:0_20:3	91.1111
PE 16:0_20:4	1.38889		PE 16:0_20:4	0		PE 16:0_20:4	4.25532		PE 16:0_20:4	0		PE 16:0_20:4	0
PE 16:0_22:4	84.7222		PE 16:0_22:4	100		PE 16:0_22:4	76.5957		PE 16:0_22:4	100		PE 16:0_22:4	77.7778
PE 16:0_22:6	86.1111		PE 16:0_22:6	95.2381		PE 16:0_22:6	82.9787		PE 16:0_22:6	83.3333		PE 16:0_22:6	88.8889
PE 17:0_20:4	98.6111		PE 17:0_20:4	100		PE 17:0_20:4	100		PE 17:0_20:4	100		PE 17:0_20:4	97.7778
PE 18:0_18:0	5.55556		PE 18:0_18:0	14.2857		PE 18:0_18:0	6.38298		PE 18:0_18:0	6.66667		PE 18:0_18:0	0
PE 18:0_18:1	0.694444		PE 18:0_18:1	0		PE 18:0_18:1	2.12766		PE 18:0_18:1	0		PE 18:0_18:1	0
PE 18:0_18:2	0.694444		PE 18:0_18:2	0		PE 18:0_18:2	2.12766		PE 18:0_18:2	0		PE 18:0_18:2	0
PE 18:0_18:3	97.2222		PE 18:0_18:3	100		PE 18:0_18:3	93.617		PE 18:0_18:3	100		PE 18:0_18:3	100
PE 18:0_20:2	96.5278		PE 18:0_20:2	100		PE 18:0_20:2	93.617		PE 18:0_20:2	100		PE 18:0_20:2	97.7778
PE 18:0_20:3	91.6667		PE 18:0_20:3	90.4762		PE 18:0_20:3	97.8723		PE 18:0_20:3	100		PE 18:0_20:3	82.2222
PE 18:0_20:4	1.38889		PE 18:0_20:4	0		PE 18:0_20:4	4.25532		PE 18:0_20:4	0		PE 18:0_20:4	0
PE 18:0_22:4	88.8889		PE 18:0_22:4	100		PE 18:0_22:4	85.1064		PE 18:0_22:4	100		PE 18:0_22:4	82.2222
PE 18:0_22:6	86.1111		PE 18:0_22:6	95.2381		PE 18:0_22:6	82.9787		PE 18:0_22:6	83.3333		PE 18:0_22:6	88.8889
PE 18:1_16:1	97.9167		PE 18:1_16:1	100		PE 18:1_16:1	100		PE 18:1_16:1	100		PE 18:1_16:1	95.5556
PE 18:1_18:1	4.16667		PE 18:1_18:1	9.52381		PE 18:1_18:1	6.38298		PE 18:1_18:1	3.33333		PE 18:1_18:1	0
PE 18:1_18:2	3.47222		PE 18:1_18:2	4.7619		PE 18:1_18:2	2.12766		PE 18:1_18:2	3.33333		PE 18:1_18:2	4.44444
PE 18:1_20:3	97.9167		PE 18:1_20:3	100		PE 18:1_20:3	100		PE 18:1_20:3	100		PE 18:1_20:3	95.5556
PE 18:1_20:4	2.77778		PE 18:1_20:4	9.52381		PE 18:1_20:4	4.25532		PE 18:1_20:4	0		PE 18:1_20:4	0
PE 18:1_22:6	97.2222		PE 18:1_22:6	100		PE 18:1_22:6	97.8723		PE 18:1_22:6	93.3333		PE 18:1_22:6	100
PE 18:2_16:1	72.9167		PE 18:2_16:1	80.9524		PE 18:2_16:1	76.5957		PE 18:2_16:1	63.3333		PE 18:2_16:1	73.3333
PE 18:2_18:2	74.3056		PE 18:2_18:2	80.9524		PE 18:2_18:2	63.8298		PE 18:2_18:2	76.6667		PE 18:2_18:2	82.2222
PE 18:2_20:4	96.5278		PE 18:2_20:4	95.2381		PE 18:2_20:4	97.8723		PE 18:2_20:4	100		PE 18:2_20:4	95.5556
PE 22:0_18:1	97.9167		PE 22:0_18:1	100		PE 22:0_18:1	100		PE 22:0_18:1	96.6667		PE 22:0_18:1	97.7778
PE O-16:0/18:1	98.6111		PE O-16:0/18:1	95.2381		PE O-16:0/18:1	100		PE O-16:0/18:1	100		PE O-16:0/18:1	100
PE O-16:0/18:2	83.3333		PE O-16:0/18:2	66.6667		PE O-16:0/18:2	87.234		PE O-16:0/18:2	80		PE O-16:0/18:2	91.1111
PE O-16:0/20:3	98.6111		PE O-16:0/20:3	100		PE O-16:0/20:3	100		PE O-16:0/20:3	100		PE O-16:0/20:3	97.7778
PE O-16:0/20:4	16.6667		PE O-16:0/20:4	9.52381		PE O-16:0/20:4	23.4043		PE O-16:0/20:4	10		PE O-16:0/20:4	17.7778
PE O-16:0/22:4	98.6111		PE O-16:0/22:4	100		PE O-16:0/22:4	100		PE O-16:0/22:4	100		PE O-16:0/22:4	97.7778
PE O-16:0/22:6	94.4444		PE O-16:0/22:6	100		PE O-16:0/22:6	93.617		PE O-16:0/22:6	90		PE O-16:0/22:6	97.7778
PE O-18:0/18:1	94.4444		PE O-18:0/18:1	100		PE O-18:0/18:1	95.7447		PE O-18:0/18:1	100		PE O-18:0/18:1	88.8889
PE O-18:0/18:2	42.3611		PE O-18:0/18:2	38.0952		PE O-18:0/18:2	44.6809		PE O-18:0/18:2	36.6667		PE O-18:0/18:2	46.6667
PE O-18:0/20:3	98.6111		PE O-18:0/20:3	100		PE O-18:0/20:3	100		PE O-18:0/20:3	100		PE O-18:0/20:3	97.7778
PE O-18:0/20:4	2.08333		PE O-18:0/20:4	4.7619		PE O-18:0/20:4	4.25532		PE O-18:0/20:4	0		PE O-18:0/20:4	0
PE O-18:0/22:6	98.6111		PE O-18:0/22:6	100		PE O-18:0/22:6	100		PE O-18:0/22:6	96.6667		PE O-18:0/22:6	100
PE P-16:0/18:1	2.77778		PE P-16:0/18:1	4.7619		PE P-16:0/18:1	2.12766		PE P-16:0/18:1	6.66667		PE P-16:0/18:1	0
PE P-16:0/18:2	0.694444		PE P-16:0/18:2	0		PE P-16:0/18:2	2.12766		PE P-16:0/18:2	0		PE P-16:0/18:2	0
PE P-16:0/20:3	93.75		PE P-16:0/20:3	95.2381		PE P-16:0/20:3	100		PE P-16:0/20:3	100		PE P-16:0/20:3	84.4444
PE P-16:0/20:4	1.38889		PE P-16:0/20:4	0		PE P-16:0/20:4	4.25532		PE P-16:0/20:4	0		PE P-16:0/20:4	0
PE P-16:0/22:4	22.2222		PE P-16:0/22:4	38.0952		PE P-16:0/22:4	21.2766		PE P-16:0/22:4	26.6667		PE P-16:0/22:4	13.3333
PE P-16:0/22:6	86.1111		PE P-16:0/22:6	95.2381		PE P-16:0/22:6	82.9787		PE P-16:0/22:6	83.3333		PE P-16:0/22:6	88.8889
PE P-18:0/16:0	88.1944		PE P-18:0/16:0	95.2381		PE P-18:0/16:0	87.234		PE P-18:0/16:0	86.6667		PE P-18:0/16:0	88.8889
PE P-18:0/18:1	3.47222		PE P-18:0/18:1	4.7619		PE P-18:0/18:1	6.38298		PE P-18:0/18:1	0		PE P-18:0/18:1	2.22222
PE P-18:0/18:2	0.694444		PE P-18:0/18:2	0		PE P-18:0/18:2	2.12766		PE P-18:0/18:2	0		PE P-18:0/18:2	0
PE P-18:0/20:3	91.6667		PE P-18:0/20:3	90.4762		PE P-18:0/20:3	97.8723		PE P-18:0/20:3	100		PE P-18:0/20:3	82.2222
PE P-18:0/20:4	1.38889		PE P-18:0/20:4	0		PE P-18:0/20:4	4.25532		PE P-18:0/20:4	0		PE P-18:0/20:4	0
PE P-18:0/22:4	77.0833		PE P-18:0/22:4	85.7143		PE P-18:0/22:4	74.4681		PE P-18:0/22:4	76.6667		PE P-18:0/22:4	77.7778
PE P-18:0/22:6	86.1111		PE P-18:0/22:6	95.2381		PE P-18:0/22:6	82.9787		PE P-18:0/22:6	83.3333		PE P-18:0/22:6	88.8889
PE P-18:1/16:0	79.8611		PE P-18:1/16:0	90.4762		PE P-18:1/16:0	76.5957		PE P-18:1/16:0	90		PE P-18:1/16:0	73.3333
PE P-18:1/18:1	11.8056		PE P-18:1/18:1	23.8095		PE P-18:1/18:1	14.8936		PE P-18:1/18:1	6.66667		PE P-18:1/18:1	6.66667
PE P-18:1/18:2	0.694444		PE P-18:1/18:2	0		PE P-18:1/18:2	2.12766		PE P-18:1/18:2	0		PE P-18:1/18:2	0
PE P-18:1/20:3	93.75		PE P-18:1/20:3	95.2381		PE P-18:1/20:3	100		PE P-18:1/20:3	100		PE P-18:1/20:3	84.4444
PE P-18:1/20:4	1.38889		PE P-18:1/20:4	0		PE P-18:1/20:4	4.25532		PE P-18:1/20:4	0		PE P-18:1/20:4	0
PE P-18:1/22:6	87.5		PE P-18:1/22:6	100		PE P-18:1/22:6	82.9787		PE P-18:1/22:6	83.3333		PE P-18:1/22:6	91.1111
PE P-18:2/18:2	97.9167		PE P-18:2/18:2	100		PE P-18:2/18:2	95.7447		PE P-18:2/18:2	100		PE P-18:2/18:2	100
PE P-18:2/20:4	90.2778		PE P-18:2/20:4	95.2381		PE P-18:2/20:4	87.234		PE P-18:2/20:4	93.3333		PE P-18:2/20:4	91.1111
PG 16:0_18:1	92.3611		PG 16:0_18:1	100		PG 16:0_18:1	91.4894		PG 16:0_18:1	96.6667		PG 16:0_18:1	88.8889
PG 17:0_20:0	31.25		PG 17:0_20:0	9.52381		PG 17:0_20:0	36.1702		PG 17:0_20:0	46.6667		PG 17:0_20:0	26.6667
PG 17:0_22:1	99.3056		PG 17:0_22:1	100		PG 17:0_22:1	100		PG 17:0_22:1	100		PG 17:0_22:1	100
PG 18:0_18:1	95.1389		PG 18:0_18:1	100		PG 18:0_18:1	97.8723		PG 18:0_18:1	100		PG 18:0_18:1	88.8889
PG 18:0_18:2	98.6111		PG 18:0_18:2	100		PG 18:0_18:2	100		PG 18:0_18:2	100		PG 18:0_18:2	97.7778
PI 15:0_22:0	25.6944		PI 15:0_22:0	33.3333		PI 15:0_22:0	29.7872		PI 15:0_22:0	13.3333		PI 15:0_22:0	26.6667
PI 16:0_16:0	95.1389		PI 16:0_16:0	90.4762		PI 16:0_16:0	95.7447		PI 16:0_16:0	100		PI 16:0_16:0	95.5556
PI 16:0_16:1	96.5278		PI 16:0_16:1	100		PI 16:0_16:1	97.8723		PI 16:0_16:1	100		PI 16:0_16:1	93.3333
PI 16:0_18:1	9.02778		PI 16:0_18:1	9.52381		PI 16:0_18:1	10.6383		PI 16:0_18:1	6.66667		PI 16:0_18:1	8.88889
PI 16:0_18:2	6.25		PI 16:0_18:2	4.7619		PI 16:0_18:2	2.12766		PI 16:0_18:2	6.66667		PI 16:0_18:2	11.1111
PI 16:0_20:3	81.9444		PI 16:0_20:3	90.4762		PI 16:0_20:3	89.3617		PI 16:0_20:3	76.6667		PI 16:0_20:3	75.5556
PI 16:0_20:4	11.1111		PI 16:0_20:4	28.5714		PI 16:0_20:4	8.51064		PI 16:0_20:4	10		PI 16:0_20:4	6.66667
PI 17:0_20:0	1.38889		PI 17:0_20:0	4.7619		PI 17:0_20:0	2.12766		PI 17:0_20:0	0		PI 17:0_20:0	0
PI 17:0_22:1	84.0278		PI 17:0_22:1	85.7143		PI 17:0_22:1	80.8511		PI 17:0_22:1	93.3333		PI 17:0_22:1	82.2222
PI 18:0_16:1	95.1389		PI 18:0_16:1	100		PI 18:0_16:1	95.7447		PI 18:0_16:1	93.3333		PI 18:0_16:1	95.5556
PI 18:0_18:1	4.16667		PI 18:0_18:1	0		PI 18:0_18:1	6.38298		PI 18:0_18:1	3.33333		PI 18:0_18:1	4.44444
PI 18:0_18:2	0.694444		PI 18:0_18:2	0		PI 18:0_18:2	2.12766		PI 18:0_18:2	0		PI 18:0_18:2	0
PI 18:0_20:3	1.38889		PI 18:0_20:3	0		PI 18:0_20:3	2.12766		PI 18:0_20:3	0		PI 18:0_20:3	2.22222
PI 18:0_20:4	0.694444		PI 18:0_20:4	0		PI 18:0_20:4	2.12766		PI 18:0_20:4	0		PI 18:0_20:4	0
PI 18:0_22:5	97.2222		PI 18:0_22:5	100		PI 18:0_22:5	97.8723		PI 18:0_22:5	100		PI 18:0_22:5	95.5556
PI 18:0_22:6	98.6111		PI 18:0_22:6	100		PI 18:0_22:6	100		PI 18:0_22:6	100		PI 18:0_22:6	97.7778
PI 18:1_18:1	21.5278		PI 18:1_18:1	14.2857		PI 18:1_18:1	34.0426		PI 18:1_18:1	6.66667		PI 18:1_18:1	22.2222
PI 18:1_18:2	63.8889		PI 18:1_18:2	28.5714		PI 18:1_18:2	63.8298		PI 18:1_18:2	60		PI 18:1_18:2	84.4444
PI 18:1_20:4	86.1111		PI 18:1_20:4	90.4762		PI 18:1_20:4	91.4894		PI 18:1_20:4	76.6667		PI 18:1_20:4	86.6667
PS 17:0_20:0	1.38889		PS 17:0_20:0	0		PS 17:0_20:0	4.25532		PS 17:0_20:0	0		PS 17:0_20:0	0
PS 17:0_22:1	87.5		PS 17:0_22:1	85.7143		PS 17:0_22:1	89.3617		PS 17:0_22:1	86.6667		PS 17:0_22:1	88.8889
PS 18:0_18:1	94.4444		PS 18:0_18:1	95.2381		PS 18:0_18:1	89.3617		PS 18:0_18:1	96.6667		PS 18:0_18:1	100
SM d18:1/14:0	0.694444		SM d18:1/14:0	0		SM d18:1/14:0	2.12766		SM d18:1/14:0	0		SM d18:1/14:0	0
SM d18:1/16:0	0.694444		SM d18:1/16:0	0		SM d18:1/16:0	2.12766		SM d18:1/16:0	0		SM d18:1/16:0	0
SM d18:1/18:0	0.694444		SM d18:1/18:0	0		SM d18:1/18:0	2.12766		SM d18:1/18:0	0		SM d18:1/18:0	0
SM d18:1/18:1	0.694444		SM d18:1/18:1	0		SM d18:1/18:1	2.12766		SM d18:1/18:1	0		SM d18:1/18:1	0
SM d18:1/20:0	0.694444		SM d18:1/20:0	0		SM d18:1/20:0	2.12766		SM d18:1/20:0	0		SM d18:1/20:0	0
SM d18:1/20:1	0.694444		SM d18:1/20:1	0		SM d18:1/20:1	2.12766		SM d18:1/20:1	0		SM d18:1/20:1	0
SM d18:1/22:0	0.694444		SM d18:1/22:0	0		SM d18:1/22:0	2.12766		SM d18:1/22:0	0		SM d18:1/22:0	0
SM d18:1/22:1	0.694444		SM d18:1/22:1	0		SM d18:1/22:1	2.12766		SM d18:1/22:1	0		SM d18:1/22:1	0
SM d18:1/24:0	0.694444		SM d18:1/24:0	0		SM d18:1/24:0	2.12766		SM d18:1/24:0	0		SM d18:1/24:0	0
SM d18:1/24:1	0.694444		SM d18:1/24:1	0		SM d18:1/24:1	2.12766		SM d18:1/24:1	0		SM d18:1/24:1	0
SM d18:1/26:0	0.694444		SM d18:1/26:0	0		SM d18:1/26:0	2.12766		SM d18:1/26:0	0		SM d18:1/26:0	0
SM d18:1/26:1	0.694444		SM d18:1/26:1	0		SM d18:1/26:1	2.12766		SM d18:1/26:1	0		SM d18:1/26:1	0
TG 36:0-FA12:0	15.2778		TG 36:0-FA12:0	4.7619		TG 36:0-FA12:0	12.766		TG 36:0-FA12:0	26.6667		TG 36:0-FA12:0	15.5556
TG 38:0-FA12:0	25.6944		TG 38:0-FA12:0	28.5714		TG 38:0-FA12:0	23.4043		TG 38:0-FA12:0	40		TG 38:0-FA12:0	17.7778
TG 40:0-FA12:0	28.4722		TG 40:0-FA12:0	28.5714		TG 40:0-FA12:0	25.5319		TG 40:0-FA12:0	50		TG 40:0-FA12:0	17.7778
TG 40:0-FA14:0	21.5278		TG 40:0-FA14:0	38.0952		TG 40:0-FA14:0	19.1489		TG 40:0-FA14:0	26.6667		TG 40:0-FA14:0	13.3333
TG 40:0-FA16:0	11.1111		TG 40:0-FA16:0	23.8095		TG 40:0-FA16:0	6.38298		TG 40:0-FA16:0	16.6667		TG 40:0-FA16:0	6.66667
TG 42:0-FA12:0	11.1111		TG 42:0-FA12:0	14.2857		TG 42:0-FA12:0	6.38298		TG 42:0-FA12:0	30		TG 42:0-FA12:0	2.22222
TG 42:0-FA14:0	4.86111		TG 42:0-FA14:0	19.0476		TG 42:0-FA14:0	0		TG 42:0-FA14:0	6.66667		TG 42:0-FA14:0	2.22222
TG 42:0-FA16:0	0.694444		TG 42:0-FA16:0	4.7619		TG 42:0-FA16:0	0		TG 42:0-FA16:0	0		TG 42:0-FA16:0	0
TG 42:1-FA12:0	20.8333		TG 42:1-FA12:0	28.5714		TG 42:1-FA12:0	19.1489		TG 42:1-FA12:0	33.3333		TG 42:1-FA12:0	11.1111
TG 42:1-FA14:0	17.3611		TG 42:1-FA14:0	28.5714		TG 42:1-FA14:0	8.51064		TG 42:1-FA14:0	33.3333		TG 42:1-FA14:0	11.1111
TG 42:1-FA16:0	6.94444		TG 42:1-FA16:0	14.2857		TG 42:1-FA16:0	2.12766		TG 42:1-FA16:0	16.6667		TG 42:1-FA16:0	2.22222
TG 42:1-FA16:1	29.8611		TG 42:1-FA16:1	33.3333		TG 42:1-FA16:1	36.1702		TG 42:1-FA16:1	40		TG 42:1-FA16:1	15.5556
TG 42:1-FA18:1	4.16667		TG 42:1-FA18:1	4.7619		TG 42:1-FA18:1	4.25532		TG 42:1-FA18:1	10		TG 42:1-FA18:1	0
TG 42:2-FA12:0	51.3889		TG 42:2-FA12:0	47.619		TG 42:2-FA12:0	40.4255		TG 42:2-FA12:0	73.3333		TG 42:2-FA12:0	51.1111
TG 42:2-FA18:2	29.8611		TG 42:2-FA18:2	19.0476		TG 42:2-FA18:2	23.4043		TG 42:2-FA18:2	63.3333		TG 42:2-FA18:2	20
TG 44:0-FA12:0	2.08333		TG 44:0-FA12:0	9.52381		TG 44:0-FA12:0	0		TG 44:0-FA12:0	3.33333		TG 44:0-FA12:0	0
TG 44:0-FA14:0	0		TG 44:0-FA14:0	0		TG 44:0-FA14:0	0		TG 44:0-FA14:0	0		TG 44:0-FA14:0	0
TG 44:0-FA16:0	0		TG 44:0-FA16:0	0		TG 44:0-FA16:0	0		TG 44:0-FA16:0	0		TG 44:0-FA16:0	0
TG 44:0-FA18:0	13.8889		TG 44:0-FA18:0	23.8095		TG 44:0-FA18:0	6.38298		TG 44:0-FA18:0	23.3333		TG 44:0-FA18:0	11.1111
TG 44:1-FA12:0	1.38889		TG 44:1-FA12:0	4.7619		TG 44:1-FA12:0	0		TG 44:1-FA12:0	0		TG 44:1-FA12:0	2.22222
TG 44:1-FA14:0	0		TG 44:1-FA14:0	0		TG 44:1-FA14:0	0		TG 44:1-FA14:0	0		TG 44:1-FA14:0	0
TG 44:1-FA14:1	20.1389		TG 44:1-FA14:1	42.8571		TG 44:1-FA14:1	14.8936		TG 44:1-FA14:1	30		TG 44:1-FA14:1	8.88889
TG 44:1-FA16:0	0		TG 44:1-FA16:0	0		TG 44:1-FA16:0	0		TG 44:1-FA16:0	0		TG 44:1-FA16:0	0
TG 44:1-FA16:1	1.38889		TG 44:1-FA16:1	9.52381		TG 44:1-FA16:1	0		TG 44:1-FA16:1	0		TG 44:1-FA16:1	0
TG 44:1-FA18:1	0		TG 44:1-FA18:1	0		TG 44:1-FA18:1	0		TG 44:1-FA18:1	0		TG 44:1-FA18:1	0
TG 44:2-FA12:0	10.4167		TG 44:2-FA12:0	19.0476		TG 44:2-FA12:0	4.25532		TG 44:2-FA12:0	23.3333		TG 44:2-FA12:0	4.44444
TG 44:2-FA14:0	11.1111		TG 44:2-FA14:0	19.0476		TG 44:2-FA14:0	6.38298		TG 44:2-FA14:0	23.3333		TG 44:2-FA14:0	4.44444
TG 44:2-FA16:0	1.38889		TG 44:2-FA16:0	4.7619		TG 44:2-FA16:0	0		TG 44:2-FA16:0	3.33333		TG 44:2-FA16:0	0
TG 44:2-FA16:1	4.16667		TG 44:2-FA16:1	4.7619		TG 44:2-FA16:1	4.25532		TG 44:2-FA16:1	10		TG 44:2-FA16:1	0
TG 44:2-FA18:1	1.38889		TG 44:2-FA18:1	4.7619		TG 44:2-FA18:1	0		TG 44:2-FA18:1	3.33333		TG 44:2-FA18:1	0
TG 44:2-FA18:2	0.694444		TG 44:2-FA18:2	0		TG 44:2-FA18:2	0		TG 44:2-FA18:2	3.33333		TG 44:2-FA18:2	0
TG 44:3-FA18:2	17.3611		TG 44:3-FA18:2	14.2857		TG 44:3-FA18:2	8.51064		TG 44:3-FA18:2	46.6667		TG 44:3-FA18:2	8.88889
TG 45:0-FA14:0	0		TG 45:0-FA14:0	0		TG 45:0-FA14:0	0		TG 45:0-FA14:0	0		TG 45:0-FA14:0	0
TG 45:0-FA15:0	2.08333		TG 45:0-FA15:0	4.7619		TG 45:0-FA15:0	2.12766		TG 45:0-FA15:0	0		TG 45:0-FA15:0	2.22222
TG 45:0-FA16:0	0		TG 45:0-FA16:0	0		TG 45:0-FA16:0	0		TG 45:0-FA16:0	0		TG 45:0-FA16:0	0
TG 45:1-FA15:0	7.63889		TG 45:1-FA15:0	19.0476		TG 45:1-FA15:0	4.25532		TG 45:1-FA15:0	6.66667		TG 45:1-FA15:0	6.66667
TG 45:1-FA16:0	1.38889		TG 45:1-FA16:0	0		TG 45:1-FA16:0	2.12766		TG 45:1-FA16:0	3.33333		TG 45:1-FA16:0	0
TG 45:1-FA18:1	4.86111		TG 45:1-FA18:1	4.7619		TG 45:1-FA18:1	6.38298		TG 45:1-FA18:1	6.66667		TG 45:1-FA18:1	2.22222
TG 46:0-FA12:0	3.47222		TG 46:0-FA12:0	9.52381		TG 46:0-FA12:0	0		TG 46:0-FA12:0	6.66667		TG 46:0-FA12:0	2.22222
TG 46:0-FA14:0	0		TG 46:0-FA14:0	0		TG 46:0-FA14:0	0		TG 46:0-FA14:0	0		TG 46:0-FA14:0	0
TG 46:0-FA16:0	0		TG 46:0-FA16:0	0		TG 46:0-FA16:0	0		TG 46:0-FA16:0	0		TG 46:0-FA16:0	0
TG 46:0-FA18:0	3.47222		TG 46:0-FA18:0	9.52381		TG 46:0-FA18:0	0		TG 46:0-FA18:0	6.66667		TG 46:0-FA18:0	2.22222
TG 46:1-FA12:0	0		TG 46:1-FA12:0	0		TG 46:1-FA12:0	0		TG 46:1-FA12:0	0		TG 46:1-FA12:0	0
TG 46:1-FA14:0	0		TG 46:1-FA14:0	0		TG 46:1-FA14:0	0		TG 46:1-FA14:0	0		TG 46:1-FA14:0	0
TG 46:1-FA14:1	0.694444		TG 46:1-FA14:1	0		TG 46:1-FA14:1	2.12766		TG 46:1-FA14:1	0		TG 46:1-FA14:1	0
TG 46:1-FA16:0	0		TG 46:1-FA16:0	0		TG 46:1-FA16:0	0		TG 46:1-FA16:0	0		TG 46:1-FA16:0	0
TG 46:1-FA16:1	0		TG 46:1-FA16:1	0		TG 46:1-FA16:1	0		TG 46:1-FA16:1	0		TG 46:1-FA16:1	0
TG 46:1-FA18:0	4.86111		TG 46:1-FA18:0	9.52381		TG 46:1-FA18:0	4.25532		TG 46:1-FA18:0	6.66667		TG 46:1-FA18:0	2.22222
TG 46:1-FA18:1	0		TG 46:1-FA18:1	0		TG 46:1-FA18:1	0		TG 46:1-FA18:1	0		TG 46:1-FA18:1	0
TG 46:2-FA12:0	0		TG 46:2-FA12:0	0		TG 46:2-FA12:0	0		TG 46:2-FA12:0	0		TG 46:2-FA12:0	0
TG 46:2-FA14:0	0		TG 46:2-FA14:0	0		TG 46:2-FA14:0	0		TG 46:2-FA14:0	0		TG 46:2-FA14:0	0
TG 46:2-FA14:1	0		TG 46:2-FA14:1	0		TG 46:2-FA14:1	0		TG 46:2-FA14:1	0		TG 46:2-FA14:1	0
TG 46:2-FA16:0	0		TG 46:2-FA16:0	0		TG 46:2-FA16:0	0		TG 46:2-FA16:0	0		TG 46:2-FA16:0	0
TG 46:2-FA16:1	0		TG 46:2-FA16:1	0		TG 46:2-FA16:1	0		TG 46:2-FA16:1	0		TG 46:2-FA16:1	0
TG 46:2-FA18:1	0		TG 46:2-FA18:1	0		TG 46:2-FA18:1	0		TG 46:2-FA18:1	0		TG 46:2-FA18:1	0
TG 46:2-FA18:2	0		TG 46:2-FA18:2	0		TG 46:2-FA18:2	0		TG 46:2-FA18:2	0		TG 46:2-FA18:2	0
TG 46:3-FA12:0	3.47222		TG 46:3-FA12:0	4.7619		TG 46:3-FA12:0	2.12766		TG 46:3-FA12:0	6.66667		TG 46:3-FA12:0	2.22222
TG 46:3-FA14:0	9.72222		TG 46:3-FA14:0	23.8095		TG 46:3-FA14:0	4.25532		TG 46:3-FA14:0	16.6667		TG 46:3-FA14:0	4.44444
TG 46:3-FA14:1	11.1111		TG 46:3-FA14:1	19.0476		TG 46:3-FA14:1	8.51064		TG 46:3-FA14:1	20		TG 46:3-FA14:1	4.44444
TG 46:3-FA16:0	1.38889		TG 46:3-FA16:0	4.7619		TG 46:3-FA16:0	0		TG 46:3-FA16:0	3.33333		TG 46:3-FA16:0	0
TG 46:3-FA16:1	1.38889		TG 46:3-FA16:1	4.7619		TG 46:3-FA16:1	0		TG 46:3-FA16:1	3.33333		TG 46:3-FA16:1	0
TG 46:3-FA18:1	0		TG 46:3-FA18:1	0		TG 46:3-FA18:1	0		TG 46:3-FA18:1	0		TG 46:3-FA18:1	0
TG 46:3-FA18:2	0		TG 46:3-FA18:2	0		TG 46:3-FA18:2	0		TG 46:3-FA18:2	0		TG 46:3-FA18:2	0
TG 46:3-FA18:3	11.1111		TG 46:3-FA18:3	19.0476		TG 46:3-FA18:3	8.51064		TG 46:3-FA18:3	20		TG 46:3-FA18:3	4.44444
TG 46:4-FA18:2	5.55556		TG 46:4-FA18:2	4.7619		TG 46:4-FA18:2	2.12766		TG 46:4-FA18:2	16.6667		TG 46:4-FA18:2	2.22222
TG 47:0-FA14:0	4.16667		TG 47:0-FA14:0	9.52381		TG 47:0-FA14:0	0		TG 47:0-FA14:0	10		TG 47:0-FA14:0	2.22222
TG 47:0-FA15:0	0		TG 47:0-FA15:0	0		TG 47:0-FA15:0	0		TG 47:0-FA15:0	0		TG 47:0-FA15:0	0
TG 47:0-FA16:0	0		TG 47:0-FA16:0	0		TG 47:0-FA16:0	0		TG 47:0-FA16:0	0		TG 47:0-FA16:0	0
TG 47:0-FA17:0	0.694444		TG 47:0-FA17:0	4.7619		TG 47:0-FA17:0	0		TG 47:0-FA17:0	0		TG 47:0-FA17:0	0
TG 47:1-FA14:0	0		TG 47:1-FA14:0	0		TG 47:1-FA14:0	0		TG 47:1-FA14:0	0		TG 47:1-FA14:0	0
TG 47:1-FA15:0	0		TG 47:1-FA15:0	0		TG 47:1-FA15:0	0		TG 47:1-FA15:0	0		TG 47:1-FA15:0	0
TG 47:1-FA16:0	0		TG 47:1-FA16:0	0		TG 47:1-FA16:0	0		TG 47:1-FA16:0	0		TG 47:1-FA16:0	0
TG 47:1-FA16:1	0		TG 47:1-FA16:1	0		TG 47:1-FA16:1	0		TG 47:1-FA16:1	0		TG 47:1-FA16:1	0
TG 47:1-FA17:0	8.33333		TG 47:1-FA17:0	14.2857		TG 47:1-FA17:0	6.38298		TG 47:1-FA17:0	13.3333		TG 47:1-FA17:0	4.44444
TG 47:1-FA18:1	0		TG 47:1-FA18:1	0		TG 47:1-FA18:1	0		TG 47:1-FA18:1	0		TG 47:1-FA18:1	0
TG 47:2-FA14:0	5.55556		TG 47:2-FA14:0	14.2857		TG 47:2-FA14:0	0		TG 47:2-FA14:0	13.3333		TG 47:2-FA14:0	2.22222
TG 47:2-FA15:0	1.38889		TG 47:2-FA15:0	0		TG 47:2-FA15:0	2.12766		TG 47:2-FA15:0	3.33333		TG 47:2-FA15:0	0
TG 47:2-FA16:1	0		TG 47:2-FA16:1	0		TG 47:2-FA16:1	0		TG 47:2-FA16:1	0		TG 47:2-FA16:1	0
TG 47:2-FA18:1	0		TG 47:2-FA18:1	0		TG 47:2-FA18:1	0		TG 47:2-FA18:1	0		TG 47:2-FA18:1	0
TG 47:2-FA18:2	2.77778		TG 47:2-FA18:2	0		TG 47:2-FA18:2	0		TG 47:2-FA18:2	10		TG 47:2-FA18:2	2.22222
TG 48:0-FA14:0	0		TG 48:0-FA14:0	0		TG 48:0-FA14:0	0		TG 48:0-FA14:0	0		TG 48:0-FA14:0	0
TG 48:0-FA16:0	0		TG 48:0-FA16:0	0		TG 48:0-FA16:0	0		TG 48:0-FA16:0	0		TG 48:0-FA16:0	0
TG 48:0-FA18:0	0		TG 48:0-FA18:0	0		TG 48:0-FA18:0	0		TG 48:0-FA18:0	0		TG 48:0-FA18:0	0
TG 48:1-FA12:0	0.694444		TG 48:1-FA12:0	4.7619		TG 48:1-FA12:0	0		TG 48:1-FA12:0	0		TG 48:1-FA12:0	0
TG 48:1-FA14:0	0		TG 48:1-FA14:0	0		TG 48:1-FA14:0	0		TG 48:1-FA14:0	0		TG 48:1-FA14:0	0
TG 48:1-FA14:1	2.08333		TG 48:1-FA14:1	9.52381		TG 48:1-FA14:1	2.12766		TG 48:1-FA14:1	0		TG 48:1-FA14:1	0
TG 48:1-FA16:0	0		TG 48:1-FA16:0	0		TG 48:1-FA16:0	0		TG 48:1-FA16:0	0		TG 48:1-FA16:0	0
TG 48:1-FA16:1	0		TG 48:1-FA16:1	0		TG 48:1-FA16:1	0		TG 48:1-FA16:1	0		TG 48:1-FA16:1	0
TG 48:1-FA18:0	0		TG 48:1-FA18:0	0		TG 48:1-FA18:0	0		TG 48:1-FA18:0	0		TG 48:1-FA18:0	0
TG 48:1-FA18:1	0		TG 48:1-FA18:1	0		TG 48:1-FA18:1	0		TG 48:1-FA18:1	0		TG 48:1-FA18:1	0
TG 48:2-FA12:0	0		TG 48:2-FA12:0	0		TG 48:2-FA12:0	0		TG 48:2-FA12:0	0		TG 48:2-FA12:0	0
TG 48:2-FA14:0	0		TG 48:2-FA14:0	0		TG 48:2-FA14:0	0		TG 48:2-FA14:0	0		TG 48:2-FA14:0	0
TG 48:2-FA14:1	0		TG 48:2-FA14:1	0		TG 48:2-FA14:1	0		TG 48:2-FA14:1	0		TG 48:2-FA14:1	0
TG 48:2-FA16:0	0		TG 48:2-FA16:0	0		TG 48:2-FA16:0	0		TG 48:2-FA16:0	0		TG 48:2-FA16:0	0
TG 48:2-FA16:1	0		TG 48:2-FA16:1	0		TG 48:2-FA16:1	0		TG 48:2-FA16:1	0		TG 48:2-FA16:1	0
TG 48:2-FA18:0	1.38889		TG 48:2-FA18:0	9.52381		TG 48:2-FA18:0	0		TG 48:2-FA18:0	0		TG 48:2-FA18:0	0
TG 48:2-FA18:1	0		TG 48:2-FA18:1	0		TG 48:2-FA18:1	0		TG 48:2-FA18:1	0		TG 48:2-FA18:1	0
TG 48:2-FA18:2	0		TG 48:2-FA18:2	0		TG 48:2-FA18:2	0		TG 48:2-FA18:2	0		TG 48:2-FA18:2	0
TG 48:3-FA12:0	0		TG 48:3-FA12:0	0		TG 48:3-FA12:0	0		TG 48:3-FA12:0	0		TG 48:3-FA12:0	0
TG 48:3-FA14:0	0		TG 48:3-FA14:0	0		TG 48:3-FA14:0	0		TG 48:3-FA14:0	0		TG 48:3-FA14:0	0
TG 48:3-FA14:1	0		TG 48:3-FA14:1	0		TG 48:3-FA14:1	0		TG 48:3-FA14:1	0		TG 48:3-FA14:1	0
TG 48:3-FA16:0	0		TG 48:3-FA16:0	0		TG 48:3-FA16:0	0		TG 48:3-FA16:0	0		TG 48:3-FA16:0	0
TG 48:3-FA16:1	0		TG 48:3-FA16:1	0		TG 48:3-FA16:1	0		TG 48:3-FA16:1	0		TG 48:3-FA16:1	0
TG 48:3-FA18:1	0		TG 48:3-FA18:1	0		TG 48:3-FA18:1	0		TG 48:3-FA18:1	0		TG 48:3-FA18:1	0
TG 48:3-FA18:2	0		TG 48:3-FA18:2	0		TG 48:3-FA18:2	0		TG 48:3-FA18:2	0		TG 48:3-FA18:2	0
TG 48:3-FA18:3	0		TG 48:3-FA18:3	0		TG 48:3-FA18:3	0		TG 48:3-FA18:3	0		TG 48:3-FA18:3	0
TG 48:4-FA12:0	0		TG 48:4-FA12:0	0		TG 48:4-FA12:0	0		TG 48:4-FA12:0	0		TG 48:4-FA12:0	0
TG 48:4-FA14:0	5.55556		TG 48:4-FA14:0	4.7619		TG 48:4-FA14:0	0		TG 48:4-FA14:0	23.3333		TG 48:4-FA14:0	0
TG 48:4-FA14:1	2.77778		TG 48:4-FA14:1	4.7619		TG 48:4-FA14:1	0		TG 48:4-FA14:1	10		TG 48:4-FA14:1	0
TG 48:4-FA16:0	2.77778		TG 48:4-FA16:0	9.52381		TG 48:4-FA16:0	2.12766		TG 48:4-FA16:0	3.33333		TG 48:4-FA16:0	0
TG 48:4-FA16:1	0.694444		TG 48:4-FA16:1	0		TG 48:4-FA16:1	0		TG 48:4-FA16:1	3.33333		TG 48:4-FA16:1	0
TG 48:4-FA18:1	0		TG 48:4-FA18:1	0		TG 48:4-FA18:1	0		TG 48:4-FA18:1	0		TG 48:4-FA18:1	0
TG 48:4-FA18:2	0		TG 48:4-FA18:2	0		TG 48:4-FA18:2	0		TG 48:4-FA18:2	0		TG 48:4-FA18:2	0
TG 48:4-FA18:3	0		TG 48:4-FA18:3	0		TG 48:4-FA18:3	0		TG 48:4-FA18:3	0		TG 48:4-FA18:3	0
TG 48:4-FA20:4	20.8333		TG 48:4-FA20:4	33.3333		TG 48:4-FA20:4	14.8936		TG 48:4-FA20:4	43.3333		TG 48:4-FA20:4	6.66667
TG 48:5-FA18:2	11.8056		TG 48:5-FA18:2	9.52381		TG 48:5-FA18:2	4.25532		TG 48:5-FA18:2	33.3333		TG 48:5-FA18:2	6.66667
TG 48:5-FA18:3	19.4444		TG 48:5-FA18:3	23.8095		TG 48:5-FA18:3	23.4043		TG 48:5-FA18:3	36.6667		TG 48:5-FA18:3	2.22222
TG 49:0-FA15:0	0		TG 49:0-FA15:0	0		TG 49:0-FA15:0	0		TG 49:0-FA15:0	0		TG 49:0-FA15:0	0
TG 49:0-FA16:0	0		TG 49:0-FA16:0	0		TG 49:0-FA16:0	0		TG 49:0-FA16:0	0		TG 49:0-FA16:0	0
TG 49:0-FA17:0	0		TG 49:0-FA17:0	0		TG 49:0-FA17:0	0		TG 49:0-FA17:0	0		TG 49:0-FA17:0	0
TG 49:0-FA18:0	0		TG 49:0-FA18:0	0		TG 49:0-FA18:0	0		TG 49:0-FA18:0	0		TG 49:0-FA18:0	0
TG 49:1-FA14:0	0		TG 49:1-FA14:0	0		TG 49:1-FA14:0	0		TG 49:1-FA14:0	0		TG 49:1-FA14:0	0
TG 49:1-FA15:0	0		TG 49:1-FA15:0	0		TG 49:1-FA15:0	0		TG 49:1-FA15:0	0		TG 49:1-FA15:0	0
TG 49:1-FA16:0	0		TG 49:1-FA16:0	0		TG 49:1-FA16:0	0		TG 49:1-FA16:0	0		TG 49:1-FA16:0	0
TG 49:1-FA16:1	0		TG 49:1-FA16:1	0		TG 49:1-FA16:1	0		TG 49:1-FA16:1	0		TG 49:1-FA16:1	0
TG 49:1-FA17:0	0		TG 49:1-FA17:0	0		TG 49:1-FA17:0	0		TG 49:1-FA17:0	0		TG 49:1-FA17:0	0
TG 49:1-FA18:1	0		TG 49:1-FA18:1	0		TG 49:1-FA18:1	0		TG 49:1-FA18:1	0		TG 49:1-FA18:1	0
TG 49:2-FA14:0	0		TG 49:2-FA14:0	0		TG 49:2-FA14:0	0		TG 49:2-FA14:0	0		TG 49:2-FA14:0	0
TG 49:2-FA15:0	0		TG 49:2-FA15:0	0		TG 49:2-FA15:0	0		TG 49:2-FA15:0	0		TG 49:2-FA15:0	0
TG 49:2-FA16:0	0		TG 49:2-FA16:0	0		TG 49:2-FA16:0	0		TG 49:2-FA16:0	0		TG 49:2-FA16:0	0
TG 49:2-FA16:1	0		TG 49:2-FA16:1	0		TG 49:2-FA16:1	0		TG 49:2-FA16:1	0		TG 49:2-FA16:1	0
TG 49:2-FA17:0	1.38889		TG 49:2-FA17:0	4.7619		TG 49:2-FA17:0	0		TG 49:2-FA17:0	0		TG 49:2-FA17:0	2.22222
TG 49:2-FA18:1	0		TG 49:2-FA18:1	0		TG 49:2-FA18:1	0		TG 49:2-FA18:1	0		TG 49:2-FA18:1	0
TG 49:2-FA18:2	0		TG 49:2-FA18:2	0		TG 49:2-FA18:2	0		TG 49:2-FA18:2	0		TG 49:2-FA18:2	0
TG 49:3-FA15:0	0		TG 49:3-FA15:0	0		TG 49:3-FA15:0	0		TG 49:3-FA15:0	0		TG 49:3-FA15:0	0
TG 49:3-FA16:0	0		TG 49:3-FA16:0	0		TG 49:3-FA16:0	0		TG 49:3-FA16:0	0		TG 49:3-FA16:0	0
TG 49:3-FA16:1	0		TG 49:3-FA16:1	0		TG 49:3-FA16:1	0		TG 49:3-FA16:1	0		TG 49:3-FA16:1	0
TG 49:3-FA18:2	0		TG 49:3-FA18:2	0		TG 49:3-FA18:2	0		TG 49:3-FA18:2	0		TG 49:3-FA18:2	0
TG 49:3-FA18:3	2.77778		TG 49:3-FA18:3	9.52381		TG 49:3-FA18:3	0		TG 49:3-FA18:3	6.66667		TG 49:3-FA18:3	0
TG 50:0-FA14:0	0.694444		TG 50:0-FA14:0	0		TG 50:0-FA14:0	2.12766		TG 50:0-FA14:0	0		TG 50:0-FA14:0	0
TG 50:0-FA16:0	0		TG 50:0-FA16:0	0		TG 50:0-FA16:0	0		TG 50:0-FA16:0	0		TG 50:0-FA16:0	0
TG 50:0-FA18:0	0		TG 50:0-FA18:0	0		TG 50:0-FA18:0	0		TG 50:0-FA18:0	0		TG 50:0-FA18:0	0
TG 50:1-FA14:0	0		TG 50:1-FA14:0	0		TG 50:1-FA14:0	0		TG 50:1-FA14:0	0		TG 50:1-FA14:0	0
TG 50:1-FA16:0	0		TG 50:1-FA16:0	0		TG 50:1-FA16:0	0		TG 50:1-FA16:0	0		TG 50:1-FA16:0	0
TG 50:1-FA16:1	0		TG 50:1-FA16:1	0		TG 50:1-FA16:1	0		TG 50:1-FA16:1	0		TG 50:1-FA16:1	0
TG 50:1-FA18:0	0		TG 50:1-FA18:0	0		TG 50:1-FA18:0	0		TG 50:1-FA18:0	0		TG 50:1-FA18:0	0
TG 50:1-FA18:1	0		TG 50:1-FA18:1	0		TG 50:1-FA18:1	0		TG 50:1-FA18:1	0		TG 50:1-FA18:1	0
TG 50:1-FA20:1	4.16667		TG 50:1-FA20:1	9.52381		TG 50:1-FA20:1	0		TG 50:1-FA20:1	10		TG 50:1-FA20:1	2.22222
TG 50:2-FA14:0	0		TG 50:2-FA14:0	0		TG 50:2-FA14:0	0		TG 50:2-FA14:0	0		TG 50:2-FA14:0	0
TG 50:2-FA14:1	0		TG 50:2-FA14:1	0		TG 50:2-FA14:1	0		TG 50:2-FA14:1	0		TG 50:2-FA14:1	0
TG 50:2-FA16:0	0		TG 50:2-FA16:0	0		TG 50:2-FA16:0	0		TG 50:2-FA16:0	0		TG 50:2-FA16:0	0
TG 50:2-FA16:1	0		TG 50:2-FA16:1	0		TG 50:2-FA16:1	0		TG 50:2-FA16:1	0		TG 50:2-FA16:1	0
TG 50:2-FA18:0	0		TG 50:2-FA18:0	0		TG 50:2-FA18:0	0		TG 50:2-FA18:0	0		TG 50:2-FA18:0	0
TG 50:2-FA18:1	0		TG 50:2-FA18:1	0		TG 50:2-FA18:1	0		TG 50:2-FA18:1	0		TG 50:2-FA18:1	0
TG 50:2-FA18:2	0		TG 50:2-FA18:2	0		TG 50:2-FA18:2	0		TG 50:2-FA18:2	0		TG 50:2-FA18:2	0
TG 50:2-FA20:2	6.25		TG 50:2-FA20:2	9.52381		TG 50:2-FA20:2	0		TG 50:2-FA20:2	20		TG 50:2-FA20:2	2.22222
TG 50:3-FA14:0	0		TG 50:3-FA14:0	0		TG 50:3-FA14:0	0		TG 50:3-FA14:0	0		TG 50:3-FA14:0	0
TG 50:3-FA14:1	0		TG 50:3-FA14:1	0		TG 50:3-FA14:1	0		TG 50:3-FA14:1	0		TG 50:3-FA14:1	0
TG 50:3-FA16:0	0		TG 50:3-FA16:0	0		TG 50:3-FA16:0	0		TG 50:3-FA16:0	0		TG 50:3-FA16:0	0
TG 50:3-FA16:1	0		TG 50:3-FA16:1	0		TG 50:3-FA16:1	0		TG 50:3-FA16:1	0		TG 50:3-FA16:1	0
TG 50:3-FA18:0	1.38889		TG 50:3-FA18:0	0		TG 50:3-FA18:0	0		TG 50:3-FA18:0	6.66667		TG 50:3-FA18:0	0
TG 50:3-FA18:1	0		TG 50:3-FA18:1	0		TG 50:3-FA18:1	0		TG 50:3-FA18:1	0		TG 50:3-FA18:1	0
TG 50:3-FA18:2	0		TG 50:3-FA18:2	0		TG 50:3-FA18:2	0		TG 50:3-FA18:2	0		TG 50:3-FA18:2	0
TG 50:3-FA18:3	0		TG 50:3-FA18:3	0		TG 50:3-FA18:3	0		TG 50:3-FA18:3	0		TG 50:3-FA18:3	0
TG 50:3-FA20:3	2.77778		TG 50:3-FA20:3	9.52381		TG 50:3-FA20:3	0		TG 50:3-FA20:3	6.66667		TG 50:3-FA20:3	0
TG 50:4-FA14:0	0		TG 50:4-FA14:0	0		TG 50:4-FA14:0	0		TG 50:4-FA14:0	0		TG 50:4-FA14:0	0
TG 50:4-FA14:1	0		TG 50:4-FA14:1	0		TG 50:4-FA14:1	0		TG 50:4-FA14:1	0		TG 50:4-FA14:1	0
TG 50:4-FA16:0	0		TG 50:4-FA16:0	0		TG 50:4-FA16:0	0		TG 50:4-FA16:0	0		TG 50:4-FA16:0	0
TG 50:4-FA16:1	0		TG 50:4-FA16:1	0		TG 50:4-FA16:1	0		TG 50:4-FA16:1	0		TG 50:4-FA16:1	0
TG 50:4-FA18:1	0		TG 50:4-FA18:1	0		TG 50:4-FA18:1	0		TG 50:4-FA18:1	0		TG 50:4-FA18:1	0
TG 50:4-FA18:2	0		TG 50:4-FA18:2	0		TG 50:4-FA18:2	0		TG 50:4-FA18:2	0		TG 50:4-FA18:2	0
TG 50:4-FA18:3	0		TG 50:4-FA18:3	0		TG 50:4-FA18:3	0		TG 50:4-FA18:3	0		TG 50:4-FA18:3	0
TG 50:4-FA20:3	17.3611		TG 50:4-FA20:3	38.0952		TG 50:4-FA20:3	14.8936		TG 50:4-FA20:3	26.6667		TG 50:4-FA20:3	4.44444
TG 50:4-FA20:4	0		TG 50:4-FA20:4	0		TG 50:4-FA20:4	0		TG 50:4-FA20:4	0		TG 50:4-FA20:4	0
TG 50:5-FA14:0	0.694444		TG 50:5-FA14:0	0		TG 50:5-FA14:0	0		TG 50:5-FA14:0	3.33333		TG 50:5-FA14:0	0
TG 50:5-FA16:0	2.08333		TG 50:5-FA16:0	0		TG 50:5-FA16:0	0		TG 50:5-FA16:0	10		TG 50:5-FA16:0	0
TG 50:5-FA16:1	0.694444		TG 50:5-FA16:1	0		TG 50:5-FA16:1	0		TG 50:5-FA16:1	3.33333		TG 50:5-FA16:1	0
TG 50:5-FA18:1	1.38889		TG 50:5-FA18:1	4.7619		TG 50:5-FA18:1	0		TG 50:5-FA18:1	3.33333		TG 50:5-FA18:1	0
TG 50:5-FA18:2	0		TG 50:5-FA18:2	0		TG 50:5-FA18:2	0		TG 50:5-FA18:2	0		TG 50:5-FA18:2	0
TG 50:5-FA18:3	0		TG 50:5-FA18:3	0		TG 50:5-FA18:3	0		TG 50:5-FA18:3	0		TG 50:5-FA18:3	0
TG 50:5-FA20:4	5.55556		TG 50:5-FA20:4	14.2857		TG 50:5-FA20:4	0		TG 50:5-FA20:4	16.6667		TG 50:5-FA20:4	0
TG 50:5-FA20:5	8.33333		TG 50:5-FA20:5	14.2857		TG 50:5-FA20:5	8.51064		TG 50:5-FA20:5	13.3333		TG 50:5-FA20:5	2.22222
TG 50:6-FA20:4	24.3056		TG 50:6-FA20:4	42.8571		TG 50:6-FA20:4	17.0213		TG 50:6-FA20:4	50		TG 50:6-FA20:4	6.66667
TG 51:0-FA16:0	0		TG 51:0-FA16:0	0		TG 51:0-FA16:0	0		TG 51:0-FA16:0	0		TG 51:0-FA16:0	0
TG 51:0-FA17:0	0		TG 51:0-FA17:0	0		TG 51:0-FA17:0	0		TG 51:0-FA17:0	0		TG 51:0-FA17:0	0
TG 51:0-FA18:0	0		TG 51:0-FA18:0	0		TG 51:0-FA18:0	0		TG 51:0-FA18:0	0		TG 51:0-FA18:0	0
TG 51:1-FA15:0	0		TG 51:1-FA15:0	0		TG 51:1-FA15:0	0		TG 51:1-FA15:0	0		TG 51:1-FA15:0	0
TG 51:1-FA16:0	0		TG 51:1-FA16:0	0		TG 51:1-FA16:0	0		TG 51:1-FA16:0	0		TG 51:1-FA16:0	0
TG 51:1-FA17:0	0		TG 51:1-FA17:0	0		TG 51:1-FA17:0	0		TG 51:1-FA17:0	0		TG 51:1-FA17:0	0
TG 51:1-FA18:0	0		TG 51:1-FA18:0	0		TG 51:1-FA18:0	0		TG 51:1-FA18:0	0		TG 51:1-FA18:0	0
TG 51:1-FA18:1	0		TG 51:1-FA18:1	0		TG 51:1-FA18:1	0		TG 51:1-FA18:1	0		TG 51:1-FA18:1	0
TG 51:2-FA15:0	0		TG 51:2-FA15:0	0		TG 51:2-FA15:0	0		TG 51:2-FA15:0	0		TG 51:2-FA15:0	0
TG 51:2-FA16:0	0		TG 51:2-FA16:0	0		TG 51:2-FA16:0	0		TG 51:2-FA16:0	0		TG 51:2-FA16:0	0
TG 51:2-FA16:1	0		TG 51:2-FA16:1	0		TG 51:2-FA16:1	0		TG 51:2-FA16:1	0		TG 51:2-FA16:1	0
TG 51:2-FA17:0	0		TG 51:2-FA17:0	0		TG 51:2-FA17:0	0		TG 51:2-FA17:0	0		TG 51:2-FA17:0	0
TG 51:2-FA18:1	0		TG 51:2-FA18:1	0		TG 51:2-FA18:1	0		TG 51:2-FA18:1	0		TG 51:2-FA18:1	0
TG 51:2-FA18:2	0		TG 51:2-FA18:2	0		TG 51:2-FA18:2	0		TG 51:2-FA18:2	0		TG 51:2-FA18:2	0
TG 51:3-FA15:0	0		TG 51:3-FA15:0	0		TG 51:3-FA15:0	0		TG 51:3-FA15:0	0		TG 51:3-FA15:0	0
TG 51:3-FA16:1	0		TG 51:3-FA16:1	0		TG 51:3-FA16:1	0		TG 51:3-FA16:1	0		TG 51:3-FA16:1	0
TG 51:3-FA17:0	0		TG 51:3-FA17:0	0		TG 51:3-FA17:0	0		TG 51:3-FA17:0	0		TG 51:3-FA17:0	0
TG 51:3-FA18:2	0		TG 51:3-FA18:2	0		TG 51:3-FA18:2	0		TG 51:3-FA18:2	0		TG 51:3-FA18:2	0
TG 51:3-FA18:3	0.694444		TG 51:3-FA18:3	0		TG 51:3-FA18:3	0		TG 51:3-FA18:3	3.33333		TG 51:3-FA18:3	0
TG 51:4-FA15:0	0		TG 51:4-FA15:0	0		TG 51:4-FA15:0	0		TG 51:4-FA15:0	0		TG 51:4-FA15:0	0
TG 51:4-FA16:1	0		TG 51:4-FA16:1	0		TG 51:4-FA16:1	0		TG 51:4-FA16:1	0		TG 51:4-FA16:1	0
TG 51:4-FA18:2	0		TG 51:4-FA18:2	0		TG 51:4-FA18:2	0		TG 51:4-FA18:2	0		TG 51:4-FA18:2	0
TG 51:4-FA18:3	0		TG 51:4-FA18:3	0		TG 51:4-FA18:3	0		TG 51:4-FA18:3	0		TG 51:4-FA18:3	0
TG 51:4-FA20:4	12.5		TG 51:4-FA20:4	19.0476		TG 51:4-FA20:4	6.38298		TG 51:4-FA20:4	33.3333		TG 51:4-FA20:4	2.22222
TG 51:5-FA18:2	0		TG 51:5-FA18:2	0		TG 51:5-FA18:2	0		TG 51:5-FA18:2	0		TG 51:5-FA18:2	0
TG 51:5-FA18:3	0.694444		TG 51:5-FA18:3	0		TG 51:5-FA18:3	0		TG 51:5-FA18:3	3.33333		TG 51:5-FA18:3	0
TG 52:0-FA16:0	0		TG 52:0-FA16:0	0		TG 52:0-FA16:0	0		TG 52:0-FA16:0	0		TG 52:0-FA16:0	0
TG 52:0-FA18:0	0		TG 52:0-FA18:0	0		TG 52:0-FA18:0	0		TG 52:0-FA18:0	0		TG 52:0-FA18:0	0
TG 52:0-FA20:0	0		TG 52:0-FA20:0	0		TG 52:0-FA20:0	0		TG 52:0-FA20:0	0		TG 52:0-FA20:0	0
TG 52:1-FA16:0	0		TG 52:1-FA16:0	0		TG 52:1-FA16:0	0		TG 52:1-FA16:0	0		TG 52:1-FA16:0	0
TG 52:1-FA16:1	0		TG 52:1-FA16:1	0		TG 52:1-FA16:1	0		TG 52:1-FA16:1	0		TG 52:1-FA16:1	0
TG 52:1-FA18:0	0		TG 52:1-FA18:0	0		TG 52:1-FA18:0	0		TG 52:1-FA18:0	0		TG 52:1-FA18:0	0
TG 52:1-FA18:1	0		TG 52:1-FA18:1	0		TG 52:1-FA18:1	0		TG 52:1-FA18:1	0		TG 52:1-FA18:1	0
TG 52:1-FA20:0	0		TG 52:1-FA20:0	0		TG 52:1-FA20:0	0		TG 52:1-FA20:0	0		TG 52:1-FA20:0	0
TG 52:1-FA20:1	0		TG 52:1-FA20:1	0		TG 52:1-FA20:1	0		TG 52:1-FA20:1	0		TG 52:1-FA20:1	0
TG 52:2-FA14:0	0		TG 52:2-FA14:0	0		TG 52:2-FA14:0	0		TG 52:2-FA14:0	0		TG 52:2-FA14:0	0
TG 52:2-FA16:0	0		TG 52:2-FA16:0	0		TG 52:2-FA16:0	0		TG 52:2-FA16:0	0		TG 52:2-FA16:0	0
TG 52:2-FA16:1	0		TG 52:2-FA16:1	0		TG 52:2-FA16:1	0		TG 52:2-FA16:1	0		TG 52:2-FA16:1	0
TG 52:2-FA18:0	0		TG 52:2-FA18:0	0		TG 52:2-FA18:0	0		TG 52:2-FA18:0	0		TG 52:2-FA18:0	0
TG 52:2-FA18:1	0		TG 52:2-FA18:1	0		TG 52:2-FA18:1	0		TG 52:2-FA18:1	0		TG 52:2-FA18:1	0
TG 52:2-FA18:2	0		TG 52:2-FA18:2	0		TG 52:2-FA18:2	0		TG 52:2-FA18:2	0		TG 52:2-FA18:2	0
TG 52:2-FA20:0	0		TG 52:2-FA20:0	0		TG 52:2-FA20:0	0		TG 52:2-FA20:0	0		TG 52:2-FA20:0	0
TG 52:2-FA20:1	0		TG 52:2-FA20:1	0		TG 52:2-FA20:1	0		TG 52:2-FA20:1	0		TG 52:2-FA20:1	0
TG 52:2-FA20:2	0		TG 52:2-FA20:2	0		TG 52:2-FA20:2	0		TG 52:2-FA20:2	0		TG 52:2-FA20:2	0
TG 52:3-FA14:0	0		TG 52:3-FA14:0	0		TG 52:3-FA14:0	0		TG 52:3-FA14:0	0		TG 52:3-FA14:0	0
TG 52:3-FA16:0	0		TG 52:3-FA16:0	0		TG 52:3-FA16:0	0		TG 52:3-FA16:0	0		TG 52:3-FA16:0	0
TG 52:3-FA16:1	0		TG 52:3-FA16:1	0		TG 52:3-FA16:1	0		TG 52:3-FA16:1	0		TG 52:3-FA16:1	0
TG 52:3-FA18:0	0		TG 52:3-FA18:0	0		TG 52:3-FA18:0	0		TG 52:3-FA18:0	0		TG 52:3-FA18:0	0
TG 52:3-FA18:1	0		TG 52:3-FA18:1	0		TG 52:3-FA18:1	0		TG 52:3-FA18:1	0		TG 52:3-FA18:1	0
TG 52:3-FA18:2	0		TG 52:3-FA18:2	0		TG 52:3-FA18:2	0		TG 52:3-FA18:2	0		TG 52:3-FA18:2	0
TG 52:3-FA18:3	0		TG 52:3-FA18:3	0		TG 52:3-FA18:3	0		TG 52:3-FA18:3	0		TG 52:3-FA18:3	0
TG 52:3-FA20:0	0		TG 52:3-FA20:0	0		TG 52:3-FA20:0	0		TG 52:3-FA20:0	0		TG 52:3-FA20:0	0
TG 52:3-FA20:1	0		TG 52:3-FA20:1	0		TG 52:3-FA20:1	0		TG 52:3-FA20:1	0		TG 52:3-FA20:1	0
TG 52:3-FA20:2	0		TG 52:3-FA20:2	0		TG 52:3-FA20:2	0		TG 52:3-FA20:2	0		TG 52:3-FA20:2	0
TG 52:3-FA20:3	0		TG 52:3-FA20:3	0		TG 52:3-FA20:3	0		TG 52:3-FA20:3	0		TG 52:3-FA20:3	0
TG 52:3-FA22:1	0		TG 52:3-FA22:1	0		TG 52:3-FA22:1	0		TG 52:3-FA22:1	0		TG 52:3-FA22:1	0
TG 52:4-FA14:0	0		TG 52:4-FA14:0	0		TG 52:4-FA14:0	0		TG 52:4-FA14:0	0		TG 52:4-FA14:0	0
TG 52:4-FA16:0	0		TG 52:4-FA16:0	0		TG 52:4-FA16:0	0		TG 52:4-FA16:0	0		TG 52:4-FA16:0	0
TG 52:4-FA16:1	0		TG 52:4-FA16:1	0		TG 52:4-FA16:1	0		TG 52:4-FA16:1	0		TG 52:4-FA16:1	0
TG 52:4-FA18:0	0		TG 52:4-FA18:0	0		TG 52:4-FA18:0	0		TG 52:4-FA18:0	0		TG 52:4-FA18:0	0
TG 52:4-FA18:1	0		TG 52:4-FA18:1	0		TG 52:4-FA18:1	0		TG 52:4-FA18:1	0		TG 52:4-FA18:1	0
TG 52:4-FA18:2	0		TG 52:4-FA18:2	0		TG 52:4-FA18:2	0		TG 52:4-FA18:2	0		TG 52:4-FA18:2	0
TG 52:4-FA18:3	0		TG 52:4-FA18:3	0		TG 52:4-FA18:3	0		TG 52:4-FA18:3	0		TG 52:4-FA18:3	0
TG 52:4-FA20:0	0		TG 52:4-FA20:0	0		TG 52:4-FA20:0	0		TG 52:4-FA20:0	0		TG 52:4-FA20:0	0
TG 52:4-FA20:2	0		TG 52:4-FA20:2	0		TG 52:4-FA20:2	0		TG 52:4-FA20:2	0		TG 52:4-FA20:2	0
TG 52:4-FA20:3	0		TG 52:4-FA20:3	0		TG 52:4-FA20:3	0		TG 52:4-FA20:3	0		TG 52:4-FA20:3	0
TG 52:4-FA20:4	0		TG 52:4-FA20:4	0		TG 52:4-FA20:4	0		TG 52:4-FA20:4	0		TG 52:4-FA20:4	0
TG 52:4-FA22:1	0.694444		TG 52:4-FA22:1	0		TG 52:4-FA22:1	0		TG 52:4-FA22:1	3.33333		TG 52:4-FA22:1	0
TG 52:4-FA22:4	3.47222		TG 52:4-FA22:4	4.7619		TG 52:4-FA22:4	0		TG 52:4-FA22:4	13.3333		TG 52:4-FA22:4	0
TG 52:5-FA14:0	0.694444		TG 52:5-FA14:0	4.7619		TG 52:5-FA14:0	0		TG 52:5-FA14:0	0		TG 52:5-FA14:0	0
TG 52:5-FA16:0	0		TG 52:5-FA16:0	0		TG 52:5-FA16:0	0		TG 52:5-FA16:0	0		TG 52:5-FA16:0	0
TG 52:5-FA16:1	0		TG 52:5-FA16:1	0		TG 52:5-FA16:1	0		TG 52:5-FA16:1	0		TG 52:5-FA16:1	0
TG 52:5-FA18:1	0		TG 52:5-FA18:1	0		TG 52:5-FA18:1	0		TG 52:5-FA18:1	0		TG 52:5-FA18:1	0
TG 52:5-FA18:2	0		TG 52:5-FA18:2	0		TG 52:5-FA18:2	0		TG 52:5-FA18:2	0		TG 52:5-FA18:2	0
TG 52:5-FA18:3	0		TG 52:5-FA18:3	0		TG 52:5-FA18:3	0		TG 52:5-FA18:3	0		TG 52:5-FA18:3	0
TG 52:5-FA20:3	0.694444		TG 52:5-FA20:3	0		TG 52:5-FA20:3	0		TG 52:5-FA20:3	3.33333		TG 52:5-FA20:3	0
TG 52:5-FA20:4	0		TG 52:5-FA20:4	0		TG 52:5-FA20:4	0		TG 52:5-FA20:4	0		TG 52:5-FA20:4	0
TG 52:5-FA20:5	0		TG 52:5-FA20:5	0		TG 52:5-FA20:5	0		TG 52:5-FA20:5	0		TG 52:5-FA20:5	0
TG 52:5-FA22:5	0		TG 52:5-FA22:5	0		TG 52:5-FA22:5	0		TG 52:5-FA22:5	0		TG 52:5-FA22:5	0
TG 52:6-FA14:0	1.38889		TG 52:6-FA14:0	4.7619		TG 52:6-FA14:0	0		TG 52:6-FA14:0	3.33333		TG 52:6-FA14:0	0
TG 52:6-FA16:0	0		TG 52:6-FA16:0	0		TG 52:6-FA16:0	0		TG 52:6-FA16:0	0		TG 52:6-FA16:0	0
TG 52:6-FA16:1	0		TG 52:6-FA16:1	0		TG 52:6-FA16:1	0		TG 52:6-FA16:1	0		TG 52:6-FA16:1	0
TG 52:6-FA18:1	0		TG 52:6-FA18:1	0		TG 52:6-FA18:1	0		TG 52:6-FA18:1	0		TG 52:6-FA18:1	0
TG 52:6-FA18:2	0		TG 52:6-FA18:2	0		TG 52:6-FA18:2	0		TG 52:6-FA18:2	0		TG 52:6-FA18:2	0
TG 52:6-FA18:3	0		TG 52:6-FA18:3	0		TG 52:6-FA18:3	0		TG 52:6-FA18:3	0		TG 52:6-FA18:3	0
TG 52:6-FA20:4	0		TG 52:6-FA20:4	0		TG 52:6-FA20:4	0		TG 52:6-FA20:4	0		TG 52:6-FA20:4	0
TG 52:6-FA20:5	0		TG 52:6-FA20:5	0		TG 52:6-FA20:5	0		TG 52:6-FA20:5	0		TG 52:6-FA20:5	0
TG 52:6-FA22:6	0		TG 52:6-FA22:6	0		TG 52:6-FA22:6	0		TG 52:6-FA22:6	0		TG 52:6-FA22:6	0
TG 52:7-FA16:0	0		TG 52:7-FA16:0	0		TG 52:7-FA16:0	0		TG 52:7-FA16:0	0		TG 52:7-FA16:0	0
TG 52:7-FA18:1	0		TG 52:7-FA18:1	0		TG 52:7-FA18:1	0		TG 52:7-FA18:1	0		TG 52:7-FA18:1	0
TG 52:7-FA20:5	5.55556		TG 52:7-FA20:5	9.52381		TG 52:7-FA20:5	2.12766		TG 52:7-FA20:5	16.6667		TG 52:7-FA20:5	0
TG 52:7-FA22:6	3.47222		TG 52:7-FA22:6	0		TG 52:7-FA22:6	4.25532		TG 52:7-FA22:6	10		TG 52:7-FA22:6	0
TG 52:8-FA16:1	3.47222		TG 52:8-FA16:1	9.52381		TG 52:8-FA16:1	2.12766		TG 52:8-FA16:1	3.33333		TG 52:8-FA16:1	2.22222
TG 52:8-FA18:2	1.38889		TG 52:8-FA18:2	4.7619		TG 52:8-FA18:2	0		TG 52:8-FA18:2	3.33333		TG 52:8-FA18:2	0
TG 53:0-FA16:0	0		TG 53:0-FA16:0	0		TG 53:0-FA16:0	0		TG 53:0-FA16:0	0		TG 53:0-FA16:0	0
TG 53:1-FA16:0	0		TG 53:1-FA16:0	0		TG 53:1-FA16:0	0		TG 53:1-FA16:0	0		TG 53:1-FA16:0	0
TG 53:1-FA17:0	0		TG 53:1-FA17:0	0		TG 53:1-FA17:0	0		TG 53:1-FA17:0	0		TG 53:1-FA17:0	0
TG 53:1-FA18:0	0		TG 53:1-FA18:0	0		TG 53:1-FA18:0	0		TG 53:1-FA18:0	0		TG 53:1-FA18:0	0
TG 53:1-FA18:1	0		TG 53:1-FA18:1	0		TG 53:1-FA18:1	0		TG 53:1-FA18:1	0		TG 53:1-FA18:1	0
TG 53:2-FA16:0	0		TG 53:2-FA16:0	0		TG 53:2-FA16:0	0		TG 53:2-FA16:0	0		TG 53:2-FA16:0	0
TG 53:2-FA17:0	0		TG 53:2-FA17:0	0		TG 53:2-FA17:0	0		TG 53:2-FA17:0	0		TG 53:2-FA17:0	0
TG 53:2-FA18:1	0		TG 53:2-FA18:1	0		TG 53:2-FA18:1	0		TG 53:2-FA18:1	0		TG 53:2-FA18:1	0
TG 53:2-FA18:2	0		TG 53:2-FA18:2	0		TG 53:2-FA18:2	0		TG 53:2-FA18:2	0		TG 53:2-FA18:2	0
TG 53:3-FA16:0	0		TG 53:3-FA16:0	0		TG 53:3-FA16:0	0		TG 53:3-FA16:0	0		TG 53:3-FA16:0	0
TG 53:3-FA17:0	0		TG 53:3-FA17:0	0		TG 53:3-FA17:0	0		TG 53:3-FA17:0	0		TG 53:3-FA17:0	0
TG 53:3-FA18:2	0		TG 53:3-FA18:2	0		TG 53:3-FA18:2	0		TG 53:3-FA18:2	0		TG 53:3-FA18:2	0
TG 53:4-FA16:0	0		TG 53:4-FA16:0	0		TG 53:4-FA16:0	0		TG 53:4-FA16:0	0		TG 53:4-FA16:0	0
TG 53:4-FA17:0	0		TG 53:4-FA17:0	0		TG 53:4-FA17:0	0		TG 53:4-FA17:0	0		TG 53:4-FA17:0	0
TG 53:4-FA18:2	0		TG 53:4-FA18:2	0		TG 53:4-FA18:2	0		TG 53:4-FA18:2	0		TG 53:4-FA18:2	0
TG 53:4-FA18:3	0		TG 53:4-FA18:3	0		TG 53:4-FA18:3	0		TG 53:4-FA18:3	0		TG 53:4-FA18:3	0
TG 53:4-FA20:4	2.77778		TG 53:4-FA20:4	9.52381		TG 53:4-FA20:4	0		TG 53:4-FA20:4	6.66667		TG 53:4-FA20:4	0
TG 53:5-FA20:4	0		TG 53:5-FA20:4	0		TG 53:5-FA20:4	0		TG 53:5-FA20:4	0		TG 53:5-FA20:4	0
TG 53:6-FA20:4	2.77778		TG 53:6-FA20:4	0		TG 53:6-FA20:4	0		TG 53:6-FA20:4	13.3333		TG 53:6-FA20:4	0
TG 54:0-FA16:0	0		TG 54:0-FA16:0	0		TG 54:0-FA16:0	0		TG 54:0-FA16:0	0		TG 54:0-FA16:0	0
TG 54:0-FA18:0	0		TG 54:0-FA18:0	0		TG 54:0-FA18:0	0		TG 54:0-FA18:0	0		TG 54:0-FA18:0	0
TG 54:1-FA16:0	0		TG 54:1-FA16:0	0		TG 54:1-FA16:0	0		TG 54:1-FA16:0	0		TG 54:1-FA16:0	0
TG 54:1-FA18:0	0		TG 54:1-FA18:0	0		TG 54:1-FA18:0	0		TG 54:1-FA18:0	0		TG 54:1-FA18:0	0
TG 54:1-FA18:1	0		TG 54:1-FA18:1	0		TG 54:1-FA18:1	0		TG 54:1-FA18:1	0		TG 54:1-FA18:1	0
TG 54:1-FA20:0	0		TG 54:1-FA20:0	0		TG 54:1-FA20:0	0		TG 54:1-FA20:0	0		TG 54:1-FA20:0	0
TG 54:1-FA20:1	0		TG 54:1-FA20:1	0		TG 54:1-FA20:1	0		TG 54:1-FA20:1	0		TG 54:1-FA20:1	0
TG 54:2-FA16:0	0		TG 54:2-FA16:0	0		TG 54:2-FA16:0	0		TG 54:2-FA16:0	0		TG 54:2-FA16:0	0
TG 54:2-FA18:0	0		TG 54:2-FA18:0	0		TG 54:2-FA18:0	0		TG 54:2-FA18:0	0		TG 54:2-FA18:0	0
TG 54:2-FA18:1	0		TG 54:2-FA18:1	0		TG 54:2-FA18:1	0		TG 54:2-FA18:1	0		TG 54:2-FA18:1	0
TG 54:2-FA18:2	0		TG 54:2-FA18:2	0		TG 54:2-FA18:2	0		TG 54:2-FA18:2	0		TG 54:2-FA18:2	0
TG 54:2-FA20:0	0		TG 54:2-FA20:0	0		TG 54:2-FA20:0	0		TG 54:2-FA20:0	0		TG 54:2-FA20:0	0
TG 54:2-FA20:1	0		TG 54:2-FA20:1	0		TG 54:2-FA20:1	0		TG 54:2-FA20:1	0		TG 54:2-FA20:1	0
TG 54:2-FA20:2	0		TG 54:2-FA20:2	0		TG 54:2-FA20:2	0		TG 54:2-FA20:2	0		TG 54:2-FA20:2	0
TG 54:3-FA16:0	0		TG 54:3-FA16:0	0		TG 54:3-FA16:0	0		TG 54:3-FA16:0	0		TG 54:3-FA16:0	0
TG 54:3-FA16:1	0		TG 54:3-FA16:1	0		TG 54:3-FA16:1	0		TG 54:3-FA16:1	0		TG 54:3-FA16:1	0
TG 54:3-FA18:0	0		TG 54:3-FA18:0	0		TG 54:3-FA18:0	0		TG 54:3-FA18:0	0		TG 54:3-FA18:0	0
TG 54:3-FA18:1	0		TG 54:3-FA18:1	0		TG 54:3-FA18:1	0		TG 54:3-FA18:1	0		TG 54:3-FA18:1	0
TG 54:3-FA18:2	0		TG 54:3-FA18:2	0		TG 54:3-FA18:2	0		TG 54:3-FA18:2	0		TG 54:3-FA18:2	0
TG 54:3-FA18:3	0		TG 54:3-FA18:3	0		TG 54:3-FA18:3	0		TG 54:3-FA18:3	0		TG 54:3-FA18:3	0
TG 54:3-FA20:1	0		TG 54:3-FA20:1	0		TG 54:3-FA20:1	0		TG 54:3-FA20:1	0		TG 54:3-FA20:1	0
TG 54:3-FA20:2	0		TG 54:3-FA20:2	0		TG 54:3-FA20:2	0		TG 54:3-FA20:2	0		TG 54:3-FA20:2	0
TG 54:3-FA20:3	0		TG 54:3-FA20:3	0		TG 54:3-FA20:3	0		TG 54:3-FA20:3	0		TG 54:3-FA20:3	0
TG 54:4-FA16:0	0		TG 54:4-FA16:0	0		TG 54:4-FA16:0	0		TG 54:4-FA16:0	0		TG 54:4-FA16:0	0
TG 54:4-FA16:1	0		TG 54:4-FA16:1	0		TG 54:4-FA16:1	0		TG 54:4-FA16:1	0		TG 54:4-FA16:1	0
TG 54:4-FA18:0	0		TG 54:4-FA18:0	0		TG 54:4-FA18:0	0		TG 54:4-FA18:0	0		TG 54:4-FA18:0	0
TG 54:4-FA18:1	0		TG 54:4-FA18:1	0		TG 54:4-FA18:1	0		TG 54:4-FA18:1	0		TG 54:4-FA18:1	0
TG 54:4-FA18:2	0		TG 54:4-FA18:2	0		TG 54:4-FA18:2	0		TG 54:4-FA18:2	0		TG 54:4-FA18:2	0
TG 54:4-FA18:3	0		TG 54:4-FA18:3	0		TG 54:4-FA18:3	0		TG 54:4-FA18:3	0		TG 54:4-FA18:3	0
TG 54:4-FA20:1	0		TG 54:4-FA20:1	0		TG 54:4-FA20:1	0		TG 54:4-FA20:1	0		TG 54:4-FA20:1	0
TG 54:4-FA20:2	0		TG 54:4-FA20:2	0		TG 54:4-FA20:2	0		TG 54:4-FA20:2	0		TG 54:4-FA20:2	0
TG 54:4-FA20:3	0		TG 54:4-FA20:3	0		TG 54:4-FA20:3	0		TG 54:4-FA20:3	0		TG 54:4-FA20:3	0
TG 54:4-FA20:4	0		TG 54:4-FA20:4	0		TG 54:4-FA20:4	0		TG 54:4-FA20:4	0		TG 54:4-FA20:4	0
TG 54:4-FA22:1	0		TG 54:4-FA22:1	0		TG 54:4-FA22:1	0		TG 54:4-FA22:1	0		TG 54:4-FA22:1	0
TG 54:4-FA22:4	0		TG 54:4-FA22:4	0		TG 54:4-FA22:4	0		TG 54:4-FA22:4	0		TG 54:4-FA22:4	0
TG 54:5-FA16:0	0		TG 54:5-FA16:0	0		TG 54:5-FA16:0	0		TG 54:5-FA16:0	0		TG 54:5-FA16:0	0
TG 54:5-FA16:1	0		TG 54:5-FA16:1	0		TG 54:5-FA16:1	0		TG 54:5-FA16:1	0		TG 54:5-FA16:1	0
TG 54:5-FA18:0	0		TG 54:5-FA18:0	0		TG 54:5-FA18:0	0		TG 54:5-FA18:0	0		TG 54:5-FA18:0	0
TG 54:5-FA18:1	0		TG 54:5-FA18:1	0		TG 54:5-FA18:1	0		TG 54:5-FA18:1	0		TG 54:5-FA18:1	0
TG 54:5-FA18:2	0		TG 54:5-FA18:2	0		TG 54:5-FA18:2	0		TG 54:5-FA18:2	0		TG 54:5-FA18:2	0
TG 54:5-FA18:3	0		TG 54:5-FA18:3	0		TG 54:5-FA18:3	0		TG 54:5-FA18:3	0		TG 54:5-FA18:3	0
TG 54:5-FA20:2	0		TG 54:5-FA20:2	0		TG 54:5-FA20:2	0		TG 54:5-FA20:2	0		TG 54:5-FA20:2	0
TG 54:5-FA20:3	0		TG 54:5-FA20:3	0		TG 54:5-FA20:3	0		TG 54:5-FA20:3	0		TG 54:5-FA20:3	0
TG 54:5-FA20:4	0		TG 54:5-FA20:4	0		TG 54:5-FA20:4	0		TG 54:5-FA20:4	0		TG 54:5-FA20:4	0
TG 54:5-FA20:5	0		TG 54:5-FA20:5	0		TG 54:5-FA20:5	0		TG 54:5-FA20:5	0		TG 54:5-FA20:5	0
TG 54:5-FA22:1	0.694444		TG 54:5-FA22:1	0		TG 54:5-FA22:1	0		TG 54:5-FA22:1	3.33333		TG 54:5-FA22:1	0
TG 54:5-FA22:4	0		TG 54:5-FA22:4	0		TG 54:5-FA22:4	0		TG 54:5-FA22:4	0		TG 54:5-FA22:4	0
TG 54:5-FA22:5	0		TG 54:5-FA22:5	0		TG 54:5-FA22:5	0		TG 54:5-FA22:5	0		TG 54:5-FA22:5	0
TG 54:6-FA16:0	0		TG 54:6-FA16:0	0		TG 54:6-FA16:0	0		TG 54:6-FA16:0	0		TG 54:6-FA16:0	0
TG 54:6-FA16:1	0		TG 54:6-FA16:1	0		TG 54:6-FA16:1	0		TG 54:6-FA16:1	0		TG 54:6-FA16:1	0
TG 54:6-FA18:1	0		TG 54:6-FA18:1	0		TG 54:6-FA18:1	0		TG 54:6-FA18:1	0		TG 54:6-FA18:1	0
TG 54:6-FA18:2	0		TG 54:6-FA18:2	0		TG 54:6-FA18:2	0		TG 54:6-FA18:2	0		TG 54:6-FA18:2	0
TG 54:6-FA18:3	0		TG 54:6-FA18:3	0		TG 54:6-FA18:3	0		TG 54:6-FA18:3	0		TG 54:6-FA18:3	0
TG 54:6-FA20:3	0		TG 54:6-FA20:3	0		TG 54:6-FA20:3	0		TG 54:6-FA20:3	0		TG 54:6-FA20:3	0
TG 54:6-FA20:4	0		TG 54:6-FA20:4	0		TG 54:6-FA20:4	0		TG 54:6-FA20:4	0		TG 54:6-FA20:4	0
TG 54:6-FA20:5	0		TG 54:6-FA20:5	0		TG 54:6-FA20:5	0		TG 54:6-FA20:5	0		TG 54:6-FA20:5	0
TG 54:6-FA22:5	0		TG 54:6-FA22:5	0		TG 54:6-FA22:5	0		TG 54:6-FA22:5	0		TG 54:6-FA22:5	0
TG 54:6-FA22:6	0		TG 54:6-FA22:6	0		TG 54:6-FA22:6	0		TG 54:6-FA22:6	0		TG 54:6-FA22:6	0
TG 54:7-FA16:1	0		TG 54:7-FA16:1	0		TG 54:7-FA16:1	0		TG 54:7-FA16:1	0		TG 54:7-FA16:1	0
TG 54:7-FA18:1	0		TG 54:7-FA18:1	0		TG 54:7-FA18:1	0		TG 54:7-FA18:1	0		TG 54:7-FA18:1	0
TG 54:7-FA18:2	0		TG 54:7-FA18:2	0		TG 54:7-FA18:2	0		TG 54:7-FA18:2	0		TG 54:7-FA18:2	0
TG 54:7-FA18:3	0		TG 54:7-FA18:3	0		TG 54:7-FA18:3	0		TG 54:7-FA18:3	0		TG 54:7-FA18:3	0
TG 54:7-FA20:4	0		TG 54:7-FA20:4	0		TG 54:7-FA20:4	0		TG 54:7-FA20:4	0		TG 54:7-FA20:4	0
TG 54:7-FA20:5	0		TG 54:7-FA20:5	0		TG 54:7-FA20:5	0		TG 54:7-FA20:5	0		TG 54:7-FA20:5	0
TG 54:7-FA22:5	0		TG 54:7-FA22:5	0		TG 54:7-FA22:5	0		TG 54:7-FA22:5	0		TG 54:7-FA22:5	0
TG 54:7-FA22:6	0		TG 54:7-FA22:6	0		TG 54:7-FA22:6	0		TG 54:7-FA22:6	0		TG 54:7-FA22:6	0
TG 54:8-FA18:2	0.694444		TG 54:8-FA18:2	0		TG 54:8-FA18:2	0		TG 54:8-FA18:2	3.33333		TG 54:8-FA18:2	0
TG 54:8-FA18:3	0		TG 54:8-FA18:3	0		TG 54:8-FA18:3	0		TG 54:8-FA18:3	0		TG 54:8-FA18:3	0
TG 54:8-FA20:4	4.16667		TG 54:8-FA20:4	0		TG 54:8-FA20:4	2.12766		TG 54:8-FA20:4	16.6667		TG 54:8-FA20:4	0
TG 54:8-FA20:5	0		TG 54:8-FA20:5	0		TG 54:8-FA20:5	0		TG 54:8-FA20:5	0		TG 54:8-FA20:5	0
TG 54:8-FA22:6	0		TG 54:8-FA22:6	0		TG 54:8-FA22:6	0		TG 54:8-FA22:6	0		TG 54:8-FA22:6	0
TG 55:1-FA16:0	0		TG 55:1-FA16:0	0		TG 55:1-FA16:0	0		TG 55:1-FA16:0	0		TG 55:1-FA16:0	0
TG 55:1-FA18:1	0		TG 55:1-FA18:1	0		TG 55:1-FA18:1	0		TG 55:1-FA18:1	0		TG 55:1-FA18:1	0
TG 55:2-FA18:1	0		TG 55:2-FA18:1	0		TG 55:2-FA18:1	0		TG 55:2-FA18:1	0		TG 55:2-FA18:1	0
TG 55:2-FA18:2	0		TG 55:2-FA18:2	0		TG 55:2-FA18:2	0		TG 55:2-FA18:2	0		TG 55:2-FA18:2	0
TG 55:3-FA18:1	0		TG 55:3-FA18:1	0		TG 55:3-FA18:1	0		TG 55:3-FA18:1	0		TG 55:3-FA18:1	0
TG 55:3-FA18:2	0		TG 55:3-FA18:2	0		TG 55:3-FA18:2	0		TG 55:3-FA18:2	0		TG 55:3-FA18:2	0
TG 55:4-FA18:1	0		TG 55:4-FA18:1	0		TG 55:4-FA18:1	0		TG 55:4-FA18:1	0		TG 55:4-FA18:1	0
TG 55:4-FA18:2	0		TG 55:4-FA18:2	0		TG 55:4-FA18:2	0		TG 55:4-FA18:2	0		TG 55:4-FA18:2	0
TG 55:5-FA18:1	0		TG 55:5-FA18:1	0		TG 55:5-FA18:1	0		TG 55:5-FA18:1	0		TG 55:5-FA18:1	0
TG 55:5-FA18:2	0		TG 55:5-FA18:2	0		TG 55:5-FA18:2	0		TG 55:5-FA18:2	0		TG 55:5-FA18:2	0
TG 55:5-FA20:4	0		TG 55:5-FA20:4	0		TG 55:5-FA20:4	0		TG 55:5-FA20:4	0		TG 55:5-FA20:4	0
TG 55:7-FA15:0	7.63889		TG 55:7-FA15:0	23.8095		TG 55:7-FA15:0	4.25532		TG 55:7-FA15:0	10		TG 55:7-FA15:0	2.22222
TG 55:7-FA22:6	0		TG 55:7-FA22:6	0		TG 55:7-FA22:6	0		TG 55:7-FA22:6	0		TG 55:7-FA22:6	0
TG 56:1-FA16:0	1.38889		TG 56:1-FA16:0	0		TG 56:1-FA16:0	0		TG 56:1-FA16:0	6.66667		TG 56:1-FA16:0	0
TG 56:1-FA18:1	0		TG 56:1-FA18:1	0		TG 56:1-FA18:1	0		TG 56:1-FA18:1	0		TG 56:1-FA18:1	0
TG 56:10-FA18:2	0		TG 56:10-FA18:2	0		TG 56:10-FA18:2	0		TG 56:10-FA18:2	0		TG 56:10-FA18:2	0
TG 56:2-FA16:0	0		TG 56:2-FA16:0	0		TG 56:2-FA16:0	0		TG 56:2-FA16:0	0		TG 56:2-FA16:0	0
TG 56:2-FA18:0	0		TG 56:2-FA18:0	0		TG 56:2-FA18:0	0		TG 56:2-FA18:0	0		TG 56:2-FA18:0	0
TG 56:2-FA20:0	0		TG 56:2-FA20:0	0		TG 56:2-FA20:0	0		TG 56:2-FA20:0	0		TG 56:2-FA20:0	0
TG 56:2-FA20:1	0		TG 56:2-FA20:1	0		TG 56:2-FA20:1	0		TG 56:2-FA20:1	0		TG 56:2-FA20:1	0
TG 56:3-FA16:0	0		TG 56:3-FA16:0	0		TG 56:3-FA16:0	0		TG 56:3-FA16:0	0		TG 56:3-FA16:0	0
TG 56:3-FA18:0	0		TG 56:3-FA18:0	0		TG 56:3-FA18:0	0		TG 56:3-FA18:0	0		TG 56:3-FA18:0	0
TG 56:3-FA18:1	0		TG 56:3-FA18:1	0		TG 56:3-FA18:1	0		TG 56:3-FA18:1	0		TG 56:3-FA18:1	0
TG 56:3-FA18:2	0		TG 56:3-FA18:2	0		TG 56:3-FA18:2	0		TG 56:3-FA18:2	0		TG 56:3-FA18:2	0
TG 56:3-FA20:0	0		TG 56:3-FA20:0	0		TG 56:3-FA20:0	0		TG 56:3-FA20:0	0		TG 56:3-FA20:0	0
TG 56:3-FA20:1	0		TG 56:3-FA20:1	0		TG 56:3-FA20:1	0		TG 56:3-FA20:1	0		TG 56:3-FA20:1	0
TG 56:3-FA20:2	0		TG 56:3-FA20:2	0		TG 56:3-FA20:2	0		TG 56:3-FA20:2	0		TG 56:3-FA20:2	0
TG 56:4-FA16:0	0		TG 56:4-FA16:0	0		TG 56:4-FA16:0	0		TG 56:4-FA16:0	0		TG 56:4-FA16:0	0
TG 56:4-FA18:0	0		TG 56:4-FA18:0	0		TG 56:4-FA18:0	0		TG 56:4-FA18:0	0		TG 56:4-FA18:0	0
TG 56:4-FA18:1	0		TG 56:4-FA18:1	0		TG 56:4-FA18:1	0		TG 56:4-FA18:1	0		TG 56:4-FA18:1	0
TG 56:4-FA18:2	0		TG 56:4-FA18:2	0		TG 56:4-FA18:2	0		TG 56:4-FA18:2	0		TG 56:4-FA18:2	0
TG 56:4-FA20:1	0		TG 56:4-FA20:1	0		TG 56:4-FA20:1	0		TG 56:4-FA20:1	0		TG 56:4-FA20:1	0
TG 56:4-FA20:2	0		TG 56:4-FA20:2	0		TG 56:4-FA20:2	0		TG 56:4-FA20:2	0		TG 56:4-FA20:2	0
TG 56:4-FA20:3	0		TG 56:4-FA20:3	0		TG 56:4-FA20:3	0		TG 56:4-FA20:3	0		TG 56:4-FA20:3	0
TG 56:4-FA20:4	0		TG 56:4-FA20:4	0		TG 56:4-FA20:4	0		TG 56:4-FA20:4	0		TG 56:4-FA20:4	0
TG 56:4-FA22:4	0		TG 56:4-FA22:4	0		TG 56:4-FA22:4	0		TG 56:4-FA22:4	0		TG 56:4-FA22:4	0
TG 56:5-FA16:0	0		TG 56:5-FA16:0	0		TG 56:5-FA16:0	0		TG 56:5-FA16:0	0		TG 56:5-FA16:0	0
TG 56:5-FA18:0	0		TG 56:5-FA18:0	0		TG 56:5-FA18:0	0		TG 56:5-FA18:0	0		TG 56:5-FA18:0	0
TG 56:5-FA18:1	0		TG 56:5-FA18:1	0		TG 56:5-FA18:1	0		TG 56:5-FA18:1	0		TG 56:5-FA18:1	0
TG 56:5-FA18:2	0		TG 56:5-FA18:2	0		TG 56:5-FA18:2	0		TG 56:5-FA18:2	0		TG 56:5-FA18:2	0
TG 56:5-FA20:1	0		TG 56:5-FA20:1	0		TG 56:5-FA20:1	0		TG 56:5-FA20:1	0		TG 56:5-FA20:1	0
TG 56:5-FA20:2	0		TG 56:5-FA20:2	0		TG 56:5-FA20:2	0		TG 56:5-FA20:2	0		TG 56:5-FA20:2	0
TG 56:5-FA20:3	0		TG 56:5-FA20:3	0		TG 56:5-FA20:3	0		TG 56:5-FA20:3	0		TG 56:5-FA20:3	0
TG 56:5-FA20:4	0		TG 56:5-FA20:4	0		TG 56:5-FA20:4	0		TG 56:5-FA20:4	0		TG 56:5-FA20:4	0
TG 56:5-FA22:4	0		TG 56:5-FA22:4	0		TG 56:5-FA22:4	0		TG 56:5-FA22:4	0		TG 56:5-FA22:4	0
TG 56:5-FA22:5	0		TG 56:5-FA22:5	0		TG 56:5-FA22:5	0		TG 56:5-FA22:5	0		TG 56:5-FA22:5	0
TG 56:6-FA16:0	0		TG 56:6-FA16:0	0		TG 56:6-FA16:0	0		TG 56:6-FA16:0	0		TG 56:6-FA16:0	0
TG 56:6-FA18:0	0		TG 56:6-FA18:0	0		TG 56:6-FA18:0	0		TG 56:6-FA18:0	0		TG 56:6-FA18:0	0
TG 56:6-FA18:1	0		TG 56:6-FA18:1	0		TG 56:6-FA18:1	0		TG 56:6-FA18:1	0		TG 56:6-FA18:1	0
TG 56:6-FA18:2	0		TG 56:6-FA18:2	0		TG 56:6-FA18:2	0		TG 56:6-FA18:2	0		TG 56:6-FA18:2	0
TG 56:6-FA18:3	0		TG 56:6-FA18:3	0		TG 56:6-FA18:3	0		TG 56:6-FA18:3	0		TG 56:6-FA18:3	0
TG 56:6-FA20:2	0		TG 56:6-FA20:2	0		TG 56:6-FA20:2	0		TG 56:6-FA20:2	0		TG 56:6-FA20:2	0
TG 56:6-FA20:3	0		TG 56:6-FA20:3	0		TG 56:6-FA20:3	0		TG 56:6-FA20:3	0		TG 56:6-FA20:3	0
TG 56:6-FA20:4	0		TG 56:6-FA20:4	0		TG 56:6-FA20:4	0		TG 56:6-FA20:4	0		TG 56:6-FA20:4	0
TG 56:6-FA20:5	0		TG 56:6-FA20:5	0		TG 56:6-FA20:5	0		TG 56:6-FA20:5	0		TG 56:6-FA20:5	0
TG 56:6-FA22:4	0		TG 56:6-FA22:4	0		TG 56:6-FA22:4	0		TG 56:6-FA22:4	0		TG 56:6-FA22:4	0
TG 56:6-FA22:5	0		TG 56:6-FA22:5	0		TG 56:6-FA22:5	0		TG 56:6-FA22:5	0		TG 56:6-FA22:5	0
TG 56:6-FA22:6	0		TG 56:6-FA22:6	0		TG 56:6-FA22:6	0		TG 56:6-FA22:6	0		TG 56:6-FA22:6	0
TG 56:7-FA16:0	0		TG 56:7-FA16:0	0		TG 56:7-FA16:0	0		TG 56:7-FA16:0	0		TG 56:7-FA16:0	0
TG 56:7-FA16:1	0		TG 56:7-FA16:1	0		TG 56:7-FA16:1	0		TG 56:7-FA16:1	0		TG 56:7-FA16:1	0
TG 56:7-FA18:0	0.694444		TG 56:7-FA18:0	0		TG 56:7-FA18:0	0		TG 56:7-FA18:0	3.33333		TG 56:7-FA18:0	0
TG 56:7-FA18:1	0		TG 56:7-FA18:1	0		TG 56:7-FA18:1	0		TG 56:7-FA18:1	0		TG 56:7-FA18:1	0
TG 56:7-FA18:2	0		TG 56:7-FA18:2	0		TG 56:7-FA18:2	0		TG 56:7-FA18:2	0		TG 56:7-FA18:2	0
TG 56:7-FA18:3	0		TG 56:7-FA18:3	0		TG 56:7-FA18:3	0		TG 56:7-FA18:3	0		TG 56:7-FA18:3	0
TG 56:7-FA20:3	0		TG 56:7-FA20:3	0		TG 56:7-FA20:3	0		TG 56:7-FA20:3	0		TG 56:7-FA20:3	0
TG 56:7-FA20:4	0		TG 56:7-FA20:4	0		TG 56:7-FA20:4	0		TG 56:7-FA20:4	0		TG 56:7-FA20:4	0
TG 56:7-FA20:5	0		TG 56:7-FA20:5	0		TG 56:7-FA20:5	0		TG 56:7-FA20:5	0		TG 56:7-FA20:5	0
TG 56:7-FA22:4	0.694444		TG 56:7-FA22:4	0		TG 56:7-FA22:4	0		TG 56:7-FA22:4	3.33333		TG 56:7-FA22:4	0
TG 56:7-FA22:5	0		TG 56:7-FA22:5	0		TG 56:7-FA22:5	0		TG 56:7-FA22:5	0		TG 56:7-FA22:5	0
TG 56:7-FA22:6	0		TG 56:7-FA22:6	0		TG 56:7-FA22:6	0		TG 56:7-FA22:6	0		TG 56:7-FA22:6	0
TG 56:8-FA16:0	0		TG 56:8-FA16:0	0		TG 56:8-FA16:0	0		TG 56:8-FA16:0	0		TG 56:8-FA16:0	0
TG 56:8-FA16:1	0		TG 56:8-FA16:1	0		TG 56:8-FA16:1	0		TG 56:8-FA16:1	0		TG 56:8-FA16:1	0
TG 56:8-FA18:1	0		TG 56:8-FA18:1	0		TG 56:8-FA18:1	0		TG 56:8-FA18:1	0		TG 56:8-FA18:1	0
TG 56:8-FA18:2	0		TG 56:8-FA18:2	0		TG 56:8-FA18:2	0		TG 56:8-FA18:2	0		TG 56:8-FA18:2	0
TG 56:8-FA18:3	0		TG 56:8-FA18:3	0		TG 56:8-FA18:3	0		TG 56:8-FA18:3	0		TG 56:8-FA18:3	0
TG 56:8-FA20:4	0		TG 56:8-FA20:4	0		TG 56:8-FA20:4	0		TG 56:8-FA20:4	0		TG 56:8-FA20:4	0
TG 56:8-FA20:5	0		TG 56:8-FA20:5	0		TG 56:8-FA20:5	0		TG 56:8-FA20:5	0		TG 56:8-FA20:5	0
TG 56:8-FA22:5	0		TG 56:8-FA22:5	0		TG 56:8-FA22:5	0		TG 56:8-FA22:5	0		TG 56:8-FA22:5	0
TG 56:8-FA22:6	0		TG 56:8-FA22:6	0		TG 56:8-FA22:6	0		TG 56:8-FA22:6	0		TG 56:8-FA22:6	0
TG 56:9-FA18:3	0		TG 56:9-FA18:3	0		TG 56:9-FA18:3	0		TG 56:9-FA18:3	0		TG 56:9-FA18:3	0
TG 56:9-FA20:4	0		TG 56:9-FA20:4	0		TG 56:9-FA20:4	0		TG 56:9-FA20:4	0		TG 56:9-FA20:4	0
TG 56:9-FA20:5	0		TG 56:9-FA20:5	0		TG 56:9-FA20:5	0		TG 56:9-FA20:5	0		TG 56:9-FA20:5	0
TG 56:9-FA22:6	0		TG 56:9-FA22:6	0		TG 56:9-FA22:6	0		TG 56:9-FA22:6	0		TG 56:9-FA22:6	0
TG 57:10-FA22:6	0		TG 57:10-FA22:6	0		TG 57:10-FA22:6	0		TG 57:10-FA22:6	0		TG 57:10-FA22:6	0
TG 57:2-FA18:1	0		TG 57:2-FA18:1	0		TG 57:2-FA18:1	0		TG 57:2-FA18:1	0		TG 57:2-FA18:1	0
TG 57:3-FA18:2	0		TG 57:3-FA18:2	0		TG 57:3-FA18:2	0		TG 57:3-FA18:2	0		TG 57:3-FA18:2	0
TG 58:10-FA18:2	0.694444		TG 58:10-FA18:2	0		TG 58:10-FA18:2	0		TG 58:10-FA18:2	3.33333		TG 58:10-FA18:2	0
TG 58:10-FA20:4	0		TG 58:10-FA20:4	0		TG 58:10-FA20:4	0		TG 58:10-FA20:4	0		TG 58:10-FA20:4	0
TG 58:10-FA20:5	0		TG 58:10-FA20:5	0		TG 58:10-FA20:5	0		TG 58:10-FA20:5	0		TG 58:10-FA20:5	0
TG 58:10-FA22:5	1.38889		TG 58:10-FA22:5	0		TG 58:10-FA22:5	0		TG 58:10-FA22:5	6.66667		TG 58:10-FA22:5	0
TG 58:10-FA22:6	0		TG 58:10-FA22:6	0		TG 58:10-FA22:6	0		TG 58:10-FA22:6	0		TG 58:10-FA22:6	0
TG 58:2-FA18:1	0		TG 58:2-FA18:1	0		TG 58:2-FA18:1	0		TG 58:2-FA18:1	0		TG 58:2-FA18:1	0
TG 58:3-FA18:1	0		TG 58:3-FA18:1	0		TG 58:3-FA18:1	0		TG 58:3-FA18:1	0		TG 58:3-FA18:1	0
TG 58:5-FA18:1	0		TG 58:5-FA18:1	0		TG 58:5-FA18:1	0		TG 58:5-FA18:1	0		TG 58:5-FA18:1	0
TG 58:6-FA16:0	0		TG 58:6-FA16:0	0		TG 58:6-FA16:0	0		TG 58:6-FA16:0	0		TG 58:6-FA16:0	0
TG 58:6-FA18:0	0		TG 58:6-FA18:0	0		TG 58:6-FA18:0	0		TG 58:6-FA18:0	0		TG 58:6-FA18:0	0
TG 58:6-FA18:1	0		TG 58:6-FA18:1	0		TG 58:6-FA18:1	0		TG 58:6-FA18:1	0		TG 58:6-FA18:1	0
TG 58:6-FA20:4	1.38889		TG 58:6-FA20:4	4.7619		TG 58:6-FA20:4	0		TG 58:6-FA20:4	3.33333		TG 58:6-FA20:4	0
TG 58:6-FA22:4	0		TG 58:6-FA22:4	0		TG 58:6-FA22:4	0		TG 58:6-FA22:4	0		TG 58:6-FA22:4	0
TG 58:6-FA22:5	0		TG 58:6-FA22:5	0		TG 58:6-FA22:5	0		TG 58:6-FA22:5	0		TG 58:6-FA22:5	0
TG 58:7-FA16:0	0		TG 58:7-FA16:0	0		TG 58:7-FA16:0	0		TG 58:7-FA16:0	0		TG 58:7-FA16:0	0
TG 58:7-FA18:0	0.694444		TG 58:7-FA18:0	4.7619		TG 58:7-FA18:0	0		TG 58:7-FA18:0	0		TG 58:7-FA18:0	0
TG 58:7-FA18:1	0		TG 58:7-FA18:1	0		TG 58:7-FA18:1	0		TG 58:7-FA18:1	0		TG 58:7-FA18:1	0
TG 58:7-FA18:2	0		TG 58:7-FA18:2	0		TG 58:7-FA18:2	0		TG 58:7-FA18:2	0		TG 58:7-FA18:2	0
TG 58:7-FA20:4	1.38889		TG 58:7-FA20:4	0		TG 58:7-FA20:4	0		TG 58:7-FA20:4	6.66667		TG 58:7-FA20:4	0
TG 58:7-FA22:4	0		TG 58:7-FA22:4	0		TG 58:7-FA22:4	0		TG 58:7-FA22:4	0		TG 58:7-FA22:4	0
TG 58:7-FA22:5	0		TG 58:7-FA22:5	0		TG 58:7-FA22:5	0		TG 58:7-FA22:5	0		TG 58:7-FA22:5	0
TG 58:7-FA22:6	0		TG 58:7-FA22:6	0		TG 58:7-FA22:6	0		TG 58:7-FA22:6	0		TG 58:7-FA22:6	0
TG 58:8-FA18:1	0		TG 58:8-FA18:1	0		TG 58:8-FA18:1	0		TG 58:8-FA18:1	0		TG 58:8-FA18:1	0
TG 58:8-FA18:2	0		TG 58:8-FA18:2	0		TG 58:8-FA18:2	0		TG 58:8-FA18:2	0		TG 58:8-FA18:2	0
TG 58:8-FA20:3	1.38889		TG 58:8-FA20:3	0		TG 58:8-FA20:3	0		TG 58:8-FA20:3	6.66667		TG 58:8-FA20:3	0
TG 58:8-FA20:4	0		TG 58:8-FA20:4	0		TG 58:8-FA20:4	0		TG 58:8-FA20:4	0		TG 58:8-FA20:4	0
TG 58:8-FA22:5	0		TG 58:8-FA22:5	0		TG 58:8-FA22:5	0		TG 58:8-FA22:5	0		TG 58:8-FA22:5	0
TG 58:8-FA22:6	0		TG 58:8-FA22:6	0		TG 58:8-FA22:6	0		TG 58:8-FA22:6	0		TG 58:8-FA22:6	0
TG 58:9-FA18:1	0		TG 58:9-FA18:1	0		TG 58:9-FA18:1	0		TG 58:9-FA18:1	0		TG 58:9-FA18:1	0
TG 58:9-FA18:2	0		TG 58:9-FA18:2	0		TG 58:9-FA18:2	0		TG 58:9-FA18:2	0		TG 58:9-FA18:2	0
TG 58:9-FA20:4	0		TG 58:9-FA20:4	0		TG 58:9-FA20:4	0		TG 58:9-FA20:4	0		TG 58:9-FA20:4	0
TG 58:9-FA22:5	0		TG 58:9-FA22:5	0		TG 58:9-FA22:5	0		TG 58:9-FA22:5	0		TG 58:9-FA22:5	0
TG 58:9-FA22:6	0		TG 58:9-FA22:6	0		TG 58:9-FA22:6	0		TG 58:9-FA22:6	0		TG 58:9-FA22:6	0
TG 60:10-FA22:5	4.86111		TG 60:10-FA22:5	9.52381		TG 60:10-FA22:5	4.25532		TG 60:10-FA22:5	10		TG 60:10-FA22:5	0
TG 60:10-FA22:6	2.77778		TG 60:10-FA22:6	9.52381		TG 60:10-FA22:6	0		TG 60:10-FA22:6	6.66667		TG 60:10-FA22:6	0
TG 60:11-FA22:5	8.33333		TG 60:11-FA22:5	19.0476		TG 60:11-FA22:5	6.38298		TG 60:11-FA22:5	16.6667		TG 60:11-FA22:5	0
TG 60:11-FA22:6	0		TG 60:11-FA22:6	0		TG 60:11-FA22:6	0		TG 60:11-FA22:6	0		TG 60:11-FA22:6	0
TG 60:12-FA22:6	3.47222		TG 60:12-FA22:6	9.52381		TG 60:12-FA22:6	0		TG 60:12-FA22:6	10		TG 60:12-FA22:6	0
