# Supplementary material for: Ethnic Disparities in Lipid Metabolism and Clinical Outcomes between Dutch South Asians and Dutch White Caucasians with Type 2 Diabetes Mellitus
Source: Metabolites. 2024 Jan 3;14(1):33. doi: 10.3390/metabo14010033 (PMC10819672; doi:10.3390/metabo14010033)
Supplement: Supplementary file 1 [file metabolites-14-00033-s001.zip › metabolites-2784019-supplementary/metabolites-2784019 - Table S3.xlsx]

## Sheet: DSA
Table S3. Differential lipid species between healthy control and T2DM in Dutch South Asians (Reference: healthy control)
Lipid species	Regression coefficient	CI2.5	CI97.5	p-value	FDR
CE 12:0	-0.67769	-1.26783	-0.087549	0.0244027	0.0390204
CE 14:0	-0.534664	-1.18549	0.116166	0.107369	0.137416
CE 14:1	-0.41315	-1.04989	0.223587	0.203468	0.248262
CE 15:0	-1.18534	-1.97472	-0.395958	0.00324954	0.0127013
CE 16:0	-0.673137	-1.30664	-0.0396365	0.0372882	0.054556
CE 16:1	0.392142	-0.458531	1.24281	0.36626	0.418766
CE 17:0	-1.15791	-1.94413	-0.371691	0.00389491	0.0134131
CE 18:0	-0.89162	-1.64042	-0.142817	0.0196072	0.032712
CE 18:1	-0.663897	-1.42282	0.0950301	0.0864288	0.112823
CE 18:2	-0.828075	-1.46979	-0.186361	0.0114337	0.0223212
CE 18:3	-0.191402	-0.929367	0.546563	0.611211	0.648915
CE 18:4	-0.522119	-1.31099	0.266755	0.194559	0.238281
CE 20:0	-1.21513	-1.84798	-0.582267	0.000167722	0.00655497
CE 20:1	-0.928715	-1.5171	-0.340328	0.00197728	0.0109588
CE 20:2	-0.752882	-1.35312	-0.152645	0.0139558	0.0259139
CE 20:3	0.310658	-0.557095	1.17841	0.482883	0.528103
CE 20:4	0.211797	-0.433467	0.857062	0.520013	0.564931
CE 20:5	-1.27921	-2.31792	-0.240507	0.0157878	0.0283778
CE 22:0	-1.51119	-2.24036	-0.782028	4.86e-05	0.00531408
CE 22:1	-0.662257	-1.25288	-0.0716365	0.0279713	0.0432464
CE 22:2	-0.335086	-0.952212	0.282041	0.287231	0.336647
CE 22:4	-0.707084	-1.26341	-0.150757	0.0127353	0.0240026
CE 22:5	-1.09808	-1.87018	-0.32598	0.00531228	0.0144257
CE 22:6	-0.849589	-1.51433	-0.184851	0.0122454	0.0233484
CE 24:0	-0.904073	-1.46462	-0.343521	0.00157186	0.0104577
Cer d18:1/16:0	0.202379	-0.504734	0.909492	0.574831	0.615285
Cer d18:1/18:0	0.980124	0.0789887	1.88126	0.0330263	0.0496533
Cer d18:1/20:0	0.410747	-0.36317	1.18467	0.298234	0.347674
Cer d18:1/22:0	0.684611	-0.13957	1.50879	0.103513	0.133263
Cer d18:1/24:0	0.333074	-0.365877	1.03202	0.35031	0.401934
Cer d18:1/24:1	0.0443514	-0.851836	0.940539	0.922729	0.926981
DAG(12:0/18:1)	0.895943	-0.0689087	1.8608	0.0687612	0.0925305
DAG(12:0/18:2)	0.231737	-0.312609	0.776083	0.404063	0.457192
DAG(14:0/18:1)	2.1059	0.488171	3.72363	0.0107289	0.0213273
DAG(14:0/18:2)	1.62655	0.478628	2.77448	0.00548341	0.0146152
DAG(14:1/18:1)	0.11365	-0.575959	0.803259	0.746689	0.767821
DAG(16:0/16:0)	3.14102	0.814056	5.46799	0.00815391	0.0181184
DAG(16:0/16:1)	2.31627	0.779204	3.85333	0.00314138	0.0127013
DAG(16:0/18:0)	1.02417	-0.0511427	2.09949	0.061937	0.0845653
DAG(16:0/18:1)	1.19281	0.0853415	2.30029	0.0347725	0.0513943
DAG(16:0/18:2)	1.07776	0.0906515	2.06488	0.0323582	0.048761
DAG(16:0/20:4)	2.93457	0.648445	5.2207	0.0118731	0.0229734
DAG(16:1/18:1)	4.9155	0.871755	8.95924	0.0171958	0.0299894
DAG(16:1/18:2)	2.46515	0.433472	4.49683	0.0174004	0.0301055
DAG(18:0/18:1)	1.71219	0.318445	3.10594	0.0160499	0.0285549
DAG(18:0/18:2)	1.6551	0.422529	2.88767	0.00849222	0.0181184
DAG(18:1/18:1)	1.436	0.210057	2.66194	0.0216878	0.0351956
DAG(18:1/18:2)	1.02297	0.117644	1.9283	0.0267838	0.0419058
DAG(18:1/20:3)	1.64424	0.245727	3.04275	0.0212035	0.0345813
DAG(18:1/20:4)	1.1042	0.0652371	2.14316	0.0372484	0.054556
DAG(18:1/22:6)	0.82736	-0.588461	2.24318	0.252069	0.302482
DAG(18:2/18:3)	4.19527	-0.847394	9.23793	0.102974	0.132831
DAG(18:2/20:4)	1.17326	0.17619	2.17033	0.0210935	0.0345744
DAG(20:0/20:0)	-1.13941	-1.74408	-0.534751	0.000221352	0.00655497
Cer d18:0/24:0	-0.29856	-0.874912	0.277792	0.309965	0.360066
Cer d18:0/24:1	0.598809	-0.31225	1.50987	0.197669	0.241637
FA 12:0	-0.389806	-1.03007	0.250459	0.232766	0.282428
FA 14:0	-0.137072	-0.841564	0.567421	0.702946	0.732049
FA 14:1	-0.476216	-1.1642	0.211768	0.174887	0.216211
FA 15:0	-0.695599	-1.38189	-0.00930622	0.0469732	0.0662472
FA 16:0	0.333913	-0.443736	1.11156	0.400021	0.45419
FA 16:1	-0.469111	-1.2673	0.329075	0.249357	0.299779
FA 17:0	-2.03011	-6.86829	2.80807	0.410847	0.462468
FA 18:0	0.460874	-0.35156	1.27331	0.266207	0.317121
FA 18:1	0.0803789	-0.612764	0.773522	0.820204	0.834235
FA 18:2	0.189653	-0.339883	0.71919	0.482703	0.528103
FA 18:3	-0.0983062	-0.73594	0.539328	0.762519	0.779199
FA 18:4	-0.0850966	-0.73554	0.565347	0.797627	0.812536
FA 20:0	-0.290221	-1.01786	0.437422	0.434371	0.484
FA 20:1	0.115394	-0.578339	0.809127	0.744413	0.766686
FA 20:2	0.403749	-0.167783	0.97528	0.16618	0.206227
FA 20:3	0.226697	-0.351256	0.804649	0.442025	0.49164
FA 20:4	0.00297841	-0.482562	0.488519	0.990407	0.990407
FA 20:5	-0.72151	-1.37688	-0.0661447	0.030945	0.0472851
FA 22:0	0.0303144	-0.557291	0.61792	0.91946	0.925118
FA 22:1	0.096982	-0.478973	0.672937	0.741379	0.764766
FA 22:2	-0.553776	-1.11154	0.00399017	0.0516616	0.0720399
FA 22:4	0.612532	-0.0110438	1.23611	0.0541978	0.0749374
FA 22:5	0.06143	-0.529309	0.652169	0.838499	0.85092
FA 22:6	-0.242792	-0.785683	0.3001	0.38074	0.434561
FA 24:0	-0.307822	-0.86994	0.254296	0.283137	0.333043
FA 24:1	0.0636934	-0.558405	0.685791	0.840956	0.85092
HexCER d18:1/16:0	-1.348	-2.10708	-0.588924	0.000500321	0.007925
HexCER d18:1/18:0	-1.69815	-2.50887	-0.887421	4.04e-05	0.00531408
HexCER d18:1/20:0	-1.33467	-2.1685	-0.500842	0.00170556	0.0107411
HexCER d18:1/22:0	-1.62092	-2.39712	-0.844723	4.26e-05	0.00531408
HexCER d18:1/24:0	-1.57634	-2.35422	-0.798452	7.13e-05	0.00654875
HexCER d18:1/24:1	-1.85178	-2.67109	-1.03248	9.43e-06	0.00466599
LacCER d18:1/16:0	-1.02119	-1.7998	-0.242585	0.0101518	0.0203659
LacCER d18:1/24:1	-1.22466	-2.02805	-0.421269	0.00281085	0.0120941
LPC 16:0	-1.33779	-2.27031	-0.405271	0.00492707	0.0140672
LPC 16:1	-0.359657	-1.10827	0.388957	0.346384	0.399533
LPC 17:0	-1.7089	-2.53356	-0.884239	4.88e-05	0.00531408
LPC 18:0	-1.42332	-2.23703	-0.609607	0.000607351	0.0081595
LPC 18:1	-1.01157	-1.93371	-0.0894308	0.0315517	0.0479879
LPC 18:2	-0.88347	-1.54196	-0.224979	0.00854854	0.0181518
LPC 20:3	0.304504	-0.409019	1.01803	0.402909	0.456677
LPC 20:4	0.121689	-0.525685	0.769063	0.712559	0.74088
LPE 16:0	-0.168911	-0.68989	0.352067	0.52513	0.569544
LPE 18:0	-0.131713	-0.793637	0.530211	0.696534	0.72758
LPE 18:1	0.262683	-0.34334	0.868706	0.395572	0.449921
LPE 18:2	-0.343542	-0.910908	0.223824	0.23532	0.284999
LPE 20:4	0.172853	-0.470007	0.815712	0.598196	0.638206
PA 34:4	-0.0388169	-0.567585	0.489951	0.885594	0.893794
PA 34:5	0.662089	-0.0125492	1.33673	0.0544165	0.0750811
PC 14:0_18:1	-0.170815	-0.796858	0.455228	0.592807	0.63349
PC 14:0_18:2	-0.442213	-0.969544	0.0851173	0.100258	0.129583
PC 16:0_16:0	-0.162402	-0.796147	0.471343	0.615488	0.652397
PC 16:0_16:1	1.11862	0.10961	2.12762	0.0297895	0.0457331
PC 16:0_18:0	-0.271456	-0.924978	0.382066	0.415577	0.466989
PC 16:0_18:1	0.455187	-0.334422	1.2448	0.258533	0.309672
PC 16:0_18:2	-0.171245	-0.767565	0.425076	0.573544	0.614914
PC 16:0_18:3	0.661951	-0.174941	1.49884	0.121079	0.154058
PC 16:0_20:2	0.373029	-0.290374	1.03643	0.270427	0.320826
PC 16:0_20:3	1.15508	0.261857	2.0483	0.0112593	0.0220762
PC 16:0_20:4	0.959797	0.179817	1.73978	0.0158733	0.0284295
PC 16:0_20:5	-0.508596	-1.36963	0.352442	0.246983	0.297472
PC 16:0_22:4	1.17518	0.207695	2.14267	0.0172789	0.0300543
PC 16:0_22:5	0.234715	-0.556483	1.02591	0.560944	0.603676
PC 16:0_22:6	0.265275	-0.399888	0.930437	0.434416	0.484
PC 17:0_18:2	-0.87263	-1.55821	-0.187047	0.0126064	0.0238609
PC 18:0_18:0	0.370994	-0.280144	1.02213	0.264117	0.315205
PC 18:0_18:1	0.0287565	-0.721921	0.779434	0.94015	0.94159
PC 18:0_18:2	-0.496011	-1.07645	0.0844276	0.0939583	0.122164
PC 18:0_20:2	-0.143786	-0.754206	0.466635	0.644316	0.680747
PC 18:0_20:3	0.40212	-0.333725	1.13797	0.284138	0.33362
PC 18:0_20:4	0.459471	-0.197051	1.11599	0.170159	0.210765
PC 18:0_20:5	-0.888133	-1.68079	-0.0954773	0.0280886	0.0433254
PC 18:0_22:5	0.159874	-0.537657	0.857406	0.65327	0.687985
PC 18:0_22:6	0.27988	-0.358969	0.918729	0.390528	0.444957
PC 18:1_16:1	-0.0457436	-0.815285	0.723798	0.907252	0.914242
PC 18:1_18:1	-0.375846	-1.04477	0.293073	0.270789	0.320826
PC 18:1_18:2	-0.822366	-1.4603	-0.18443	0.0115173	0.0224176
PC 18:1_20:3	0.256885	-0.561652	1.07542	0.538486	0.582098
PC 18:1_20:4	0.147893	-0.517627	0.813412	0.663166	0.697284
PC 18:2_16:1	-0.686778	-1.33911	-0.0344447	0.0390695	0.056638
PC 18:2_18:2	-0.897262	-1.53272	-0.261806	0.00564941	0.0146152
PC 18:2_20:4	-0.0980868	-0.69651	0.500336	0.748017	0.76798
PE 16:0_18:1	2.00959	0.803676	3.21551	0.00109012	0.00948947
PE 16:0_18:2	0.972794	0.208368	1.73722	0.0126236	0.0238609
PE 16:0_20:4	1.71574	0.5467	2.88479	0.00402066	0.0134131
PE 18:0_18:0	0.0888637	-0.470723	0.64845	0.755613	0.77335
PE 18:0_18:1	1.31067	0.331244	2.2901	0.00872036	0.0183736
PE 18:0_18:2	0.843529	0.100759	1.5863	0.0260249	0.0411118
PE 18:0_20:4	1.48313	0.468339	2.49793	0.00417654	0.0134131
PE 18:1_18:1	1.55884	0.449585	2.66809	0.00588094	0.0146904
PE 18:1_18:2	0.859077	0.134334	1.58382	0.0201657	0.0333883
PE 18:1_20:4	1.70424	0.683859	2.72462	0.00106212	0.00938687
PE O-16:0/20:4	-0.522341	-1.0802	0.0355227	0.0664819	0.0900189
PE O-18:0/20:4	0.220909	-0.379159	0.820977	0.470577	0.51811
PE P-16:0/18:1	0.124014	-0.440588	0.688616	0.66683	0.700011
PE P-16:0/18:2	-0.262988	-0.805523	0.279548	0.342077	0.396664
PE P-16:0/20:4	0.0988924	-0.471767	0.669551	0.734119	0.759673
PE P-18:0/18:1	0.335978	-0.391712	1.06367	0.365505	0.418635
PE P-18:0/18:2	-0.124025	-0.747449	0.499398	0.696596	0.72758
PE P-18:0/20:4	0.231987	-0.40058	0.864554	0.472267	0.519097
PE P-18:1/18:1	0.24435	-0.347794	0.836494	0.418639	0.469622
PE P-18:1/18:2	-0.376236	-0.934037	0.181565	0.186171	0.228864
PE P-18:1/20:4	-0.149919	-0.764566	0.464727	0.632609	0.66946
PI 16:0_18:1	-0.0659699	-0.713837	0.581897	0.841812	0.85092
PI 16:0_18:2	0.104097	-0.420878	0.629072	0.697543	0.72758
PI 16:0_20:4	0.700579	0.00928562	1.39187	0.0470011	0.0662472
PI 17:0_20:0	0.658006	0.0872181	1.22879	0.0238553	0.0383325
PI 18:0_18:1	-0.60548	-1.26918	0.0582166	0.0737689	0.0980586
PI 18:0_18:2	-0.432007	-0.986038	0.122025	0.126442	0.159639
PI 18:0_20:3	0.330354	-0.475233	1.13594	0.421548	0.472075
PI 18:0_20:4	0.890502	0.104681	1.67632	0.0263472	0.0414208
PS 17:0_20:0	0.101418	-0.500386	0.703222	0.741174	0.764766
SM d18:1/14:0	-0.974213	-1.77041	-0.178019	0.0164764	0.0288889
SM d18:1/16:0	-1.04353	-1.78432	-0.302728	0.00576411	0.0146904
SM d18:1/18:0	-0.123054	-0.831357	0.58525	0.733476	0.759673
SM d18:1/18:1	-0.171801	-0.829462	0.485859	0.608649	0.647246
SM d18:1/20:0	-0.399674	-1.11545	0.3161	0.273777	0.32378
SM d18:1/20:1	-0.690257	-1.41086	0.0303477	0.0604603	0.0828953
SM d18:1/22:0	-0.20174	-0.865622	0.462141	0.551446	0.595125
SM d18:1/22:1	-1.0204	-1.75126	-0.289545	0.0062107	0.0152127
SM d18:1/24:0	-0.37504	-1.00774	0.257657	0.245318	0.296011
SM d18:1/24:1	-1.10031	-1.85676	-0.343859	0.00435955	0.0134131
SM d18:1/26:0	-1.39461	-2.11368	-0.675542	0.000143949	0.00655497
SM d18:1/26:1	-1.70251	-2.47143	-0.933591	1.43e-05	0.00466599
TG 36:0-FA12:0	-0.284619	-1.03889	0.469654	0.459557	0.50683
TG 40:0-FA16:0	0.487441	-0.33216	1.30704	0.243756	0.29467
TG 42:0-FA14:0	0.666475	-0.18625	1.5192	0.125554	0.159132
TG 42:0-FA16:0	1.15438	0.0295943	2.27917	0.0442692	0.0628028
TG 42:1-FA16:0	2.56533	0.649085	4.48157	0.00869399	0.0183736
TG 42:1-FA18:1	0.299113	-0.326567	0.924793	0.348768	0.401575
TG 44:0-FA12:0	1.01973	0.0553146	1.98414	0.0382301	0.0555611
TG 44:0-FA14:0	1.76192	0.379078	3.14475	0.0125161	0.0237951
TG 44:0-FA16:0	1.29536	0.187429	2.40329	0.0219327	0.0355049
TG 44:0-FA18:0	0.954554	-0.108043	2.01715	0.0782928	0.103441
TG 44:1-FA12:0	0.553199	-0.178331	1.28473	0.138296	0.173934
TG 44:1-FA14:0	0.643353	-0.14491	1.43162	0.109675	0.13982
TG 44:1-FA16:0	1.93467	0.496738	3.3726	0.00836328	0.0181184
TG 44:1-FA16:1	1.43056	0.215241	2.64587	0.0210499	0.0345744
TG 44:1-FA18:1	0.756814	-0.0873469	1.60097	0.0788901	0.10402
TG 44:2-FA12:0	0.200008	-0.313998	0.714014	0.445669	0.494852
TG 44:2-FA14:0	0.172655	-0.330386	0.675695	0.501136	0.546238
TG 44:2-FA16:0	2.31967	0.592721	4.04662	0.00847189	0.0181184
TG 44:2-FA16:1	1.54361	0.284818	2.8024	0.0162421	0.0286316
TG 44:2-FA18:1	1.34626	0.106544	2.58597	0.0333033	0.0499549
TG 44:2-FA18:2	0.498908	-0.250182	1.248	0.191766	0.2353
TG 45:0-FA14:0	2.18286	0.432522	3.93319	0.0145139	0.0267382
TG 45:0-FA15:0	1.97514	0.414805	3.53547	0.0131011	0.0246211
TG 45:0-FA16:0	1.66105	0.272549	3.04955	0.0190431	0.032016
TG 45:1-FA15:0	1.34667	0.222598	2.47074	0.0188698	0.0318064
TG 45:1-FA16:0	1.84588	0.491295	3.20046	0.0075665	0.017357
TG 45:1-FA18:1	0.923421	-0.0361721	1.88301	0.0592838	0.081453
TG 46:0-FA12:0	1.07572	0.0619514	2.0895	0.0375497	0.0546937
TG 46:0-FA14:0	2.46182	0.730486	4.19315	0.00532128	0.0144257
TG 46:0-FA16:0	2.38846	0.716855	4.06007	0.00510271	0.0143226
TG 46:0-FA18:0	1.19504	0.0848746	2.30521	0.034875	0.0513943
TG 46:1-FA12:0	0.908903	0.0238153	1.79399	0.0441461	0.0627642
TG 46:1-FA14:0	1.66107	0.404205	2.91794	0.00958967	0.0195989
TG 46:1-FA14:1	2.54874	0.759284	4.33819	0.00524484	0.0144257
TG 46:1-FA16:0	1.45901	0.318477	2.59954	0.0121673	0.0232672
TG 46:1-FA16:1	2.39603	0.6362	4.15587	0.0076188	0.0173613
TG 46:1-FA18:0	1.34541	0.104282	2.58653	0.0336162	0.0501043
TG 46:1-FA18:1	0.946328	0.0428477	1.84981	0.0400808	0.0576106
TG 46:2-FA12:0	0.683745	-0.0453464	1.41284	0.0660532	0.0896241
TG 46:2-FA14:0	1.00723	0.0879096	1.92654	0.0317626	0.0481966
TG 46:2-FA14:1	1.9967	0.483242	3.51015	0.00971599	0.0197952
TG 46:2-FA16:0	0.836633	0.0402823	1.63298	0.0394841	0.0570035
TG 46:2-FA16:1	1.59609	0.315564	2.87661	0.0145671	0.026751
TG 46:2-FA18:1	1.13452	0.0961526	2.17289	0.0322373	0.048691
TG 46:2-FA18:2	0.636458	-0.0718069	1.34472	0.0781954	0.103441
TG 46:3-FA12:0	0.67059	-0.0607316	1.40191	0.0723036	0.0966353
TG 46:3-FA14:0	1.22998	0.105536	2.35443	0.0320394	0.0485041
TG 46:3-FA14:1	1.40552	0.286785	2.52425	0.0138012	0.0257151
TG 46:3-FA16:0	1.38159	0.255451	2.50773	0.016192	0.0286205
TG 46:3-FA16:1	0.863423	0.0619094	1.66494	0.034742	0.0513943
TG 46:3-FA18:1	1.08342	0.0222703	2.14456	0.0453818	0.0642418
TG 46:3-FA18:2	1.01035	0.119198	1.9015	0.026275	0.0414069
TG 46:3-FA18:3	0.75196	-0.105507	1.60943	0.0856509	0.112031
TG 46:4-FA18:2	0.945774	-0.0774277	1.96898	0.0700404	0.0940583
TG 47:0-FA14:0	2.26709	0.557807	3.97638	0.00933388	0.0191359
TG 47:0-FA15:0	2.55468	0.757225	4.35214	0.00534206	0.0144257
TG 47:0-FA16:0	2.68566	0.779732	4.59159	0.00574834	0.0146904
TG 47:0-FA17:0	2.73868	0.835322	4.64203	0.00480043	0.0140672
TG 47:1-FA14:0	1.84017	0.403916	3.27643	0.0120335	0.0231468
TG 47:1-FA15:0	1.93164	0.497388	3.3659	0.00829883	0.0181184
TG 47:1-FA16:0	2.45284	0.729177	4.17651	0.00528541	0.0144257
TG 47:1-FA16:1	2.23501	0.710155	3.75986	0.00406906	0.0134131
TG 47:1-FA17:0	1.62046	0.334092	2.90684	0.0135492	0.0253176
TG 47:1-FA18:1	1.34923	0.147312	2.55115	0.0277938	0.0432464
TG 47:2-FA14:0	1.21595	0.155989	2.27592	0.0245506	0.0391612
TG 47:2-FA15:0	1.25379	0.162582	2.34499	0.0243232	0.0389887
TG 47:2-FA16:1	1.55259	0.369696	2.73549	0.0100961	0.0203165
TG 47:2-FA18:1	1.48935	0.289755	2.68895	0.0149586	0.0271747
TG 47:2-FA18:2	0.927884	-0.0441545	1.89992	0.0613543	0.083945
TG 48:0-FA14:0	2.48923	0.77342	4.20504	0.00446296	0.0134131
TG 48:0-FA16:0	3.28053	1.02078	5.54027	0.00443657	0.0134131
TG 48:0-FA18:0	2.45482	0.718442	4.1912	0.00558989	0.0146152
TG 48:1-FA12:0	0.795691	-0.10456	1.69594	0.0832159	0.109284
TG 48:1-FA14:0	2.23603	0.727744	3.74431	0.00366501	0.0133906
TG 48:1-FA14:1	2.78624	0.843459	4.72901	0.00494054	0.0140672
TG 48:1-FA16:0	2.62849	0.836923	4.42006	0.00403321	0.0134131
TG 48:1-FA16:1	3.90384	0.865105	6.94258	0.011804	0.0229074
TG 48:1-FA18:0	1.43386	0.241516	2.6262	0.018425	0.0312175
TG 48:1-FA18:1	2.07112	0.648411	3.49383	0.00432769	0.0134131
TG 48:2-FA12:0	0.556126	-0.220691	1.33294	0.160574	0.199649
TG 48:2-FA14:0	1.72275	0.547228	2.89826	0.00407408	0.0134131
TG 48:2-FA14:1	2.35339	0.689642	4.01714	0.00556463	0.0146152
TG 48:2-FA16:0	1.87507	0.616355	3.13378	0.00350369	0.0130194
TG 48:2-FA16:1	2.61747	0.67097	4.56397	0.00839947	0.0181184
TG 48:2-FA18:0	0.687896	-0.090379	1.46617	0.0832097	0.109284
TG 48:2-FA18:1	1.21193	0.154185	2.26967	0.0247256	0.0393443
TG 48:2-FA18:2	1.54696	0.44655	2.64736	0.00586336	0.0146904
TG 48:3-FA12:0	0.319485	-0.257952	0.896923	0.278183	0.328396
TG 48:3-FA14:0	1.66302	0.48564	2.84039	0.00563317	0.0146152
TG 48:3-FA14:1	2.01788	0.65155	3.38421	0.00379647	0.0134131
TG 48:3-FA16:0	1.87869	0.551762	3.20561	0.00552091	0.0146152
TG 48:3-FA16:1	1.57809	0.465642	2.69054	0.00543001	0.0145542
TG 48:3-FA18:1	0.448847	-0.20458	1.10227	0.178198	0.21989
TG 48:3-FA18:2	0.819588	0.0365152	1.60266	0.0402321	0.0577012
TG 48:3-FA18:3	1.86692	0.424941	3.3089	0.0111631	0.0220565
TG 48:4-FA12:0	0.239856	-0.262764	0.742476	0.349625	0.401853
TG 48:4-FA14:0	1.67342	0.350707	2.99613	0.0131517	0.0246454
TG 48:4-FA14:1	2.10018	0.635668	3.56468	0.00494363	0.0140672
TG 48:4-FA16:0	2.25515	0.622307	3.888	0.00679062	0.0161493
TG 48:4-FA16:1	1.75078	0.450557	3.05101	0.00831181	0.0181184
TG 48:4-FA18:1	0.805895	-0.116988	1.72878	0.0869868	0.113325
TG 48:4-FA18:2	0.250914	-0.22903	0.730859	0.305521	0.355535
TG 48:4-FA18:3	1.11747	0.0556401	2.1793	0.0391443	0.056638
TG 49:0-FA15:0	2.64218	0.775021	4.50935	0.00554562	0.0146152
TG 49:0-FA16:0	3.08136	0.992088	5.17063	0.00384445	0.0134131
TG 49:0-FA17:0	3.44505	1.1479	5.74221	0.00328886	0.0127273
TG 49:0-FA18:0	2.43085	0.625574	4.23613	0.00831163	0.0181184
TG 49:1-FA14:0	2.05035	0.508856	3.59185	0.00913504	0.0188823
TG 49:1-FA15:0	2.50986	0.78672	4.23299	0.00430625	0.0134131
TG 49:1-FA16:0	2.73983	0.869737	4.60992	0.00408529	0.0134131
TG 49:1-FA16:1	3.23727	1.07162	5.40292	0.00339176	0.012822
TG 49:1-FA17:0	2.78708	0.896714	4.67745	0.00385619	0.0134131
TG 49:1-FA18:1	2.27965	0.659761	3.89953	0.00581143	0.0146904
TG 49:2-FA14:0	1.71719	0.42739	3.00698	0.00906955	0.0188823
TG 49:2-FA15:0	1.94325	0.616281	3.27023	0.00410182	0.0134131
TG 49:2-FA16:0	1.9835	0.635454	3.33154	0.00392816	0.0134131
TG 49:2-FA16:1	2.50109	0.748501	4.25368	0.00515745	0.0144144
TG 49:2-FA17:0	1.87425	0.534967	3.21354	0.00609074	0.014975
TG 49:2-FA18:1	1.98328	0.52729	3.43928	0.00759039	0.017357
TG 49:2-FA18:2	1.63095	0.447583	2.81431	0.00690732	0.0163083
TG 49:3-FA15:0	1.92455	0.564616	3.28448	0.00554226	0.0146152
TG 49:3-FA16:0	2.01223	0.550422	3.47404	0.00697662	0.0164126
TG 49:3-FA16:1	1.5894	0.449475	2.72933	0.00628019	0.0153255
TG 49:3-FA18:2	1.39492	0.316739	2.4731	0.0112209	0.0220762
TG 49:3-FA18:3	2.217	0.484482	3.94953	0.01214	0.0232672
TG 50:0-FA14:0	2.20324	0.543716	3.86276	0.00926509	0.0190546
TG 50:0-FA16:0	4.16501	1.41335	6.91666	0.00301039	0.0125401
TG 50:0-FA18:0	3.87501	1.25299	6.49703	0.00377264	0.0134131
TG 50:1-FA14:0	2.28439	0.690649	3.87812	0.00496467	0.0140672
TG 50:1-FA16:0	4.17292	1.48455	6.86128	0.00234793	0.0114315
TG 50:1-FA16:1	4.67609	1.38736	7.96482	0.00532345	0.0144257
TG 50:1-FA18:0	3.21974	1.03712	5.40236	0.00383667	0.0134131
TG 50:1-FA18:1	3.98824	1.45758	6.5189	0.0020094	0.0110432
TG 50:1-FA20:1	1.50691	0.304393	2.70942	0.0140458	0.0259489
TG 50:2-FA14:0	1.7828	0.455924	3.10968	0.00845299	0.0181184
TG 50:2-FA14:1	2.9489	0.915148	4.98265	0.00448443	0.0134131
TG 50:2-FA16:0	3.38392	1.31672	5.45112	0.00133486	0.00952649
TG 50:2-FA16:1	3.90369	1.32169	6.4857	0.00304414	0.0126004
TG 50:2-FA18:0	2.11985	0.731393	3.50831	0.00276788	0.0120528
TG 50:2-FA18:1	2.74867	0.914424	4.58292	0.0033134	0.0127469
TG 50:2-FA18:2	2.76959	1.12462	4.41457	0.000967098	0.00911495
TG 50:2-FA20:2	1.80539	0.550359	3.06042	0.00481058	0.0140672
TG 50:3-FA14:0	1.31441	0.307938	2.32089	0.0104784	0.0208929
TG 50:3-FA14:1	2.45043	0.768915	4.13195	0.00428738	0.0134131
TG 50:3-FA16:0	2.87786	1.06363	4.69209	0.00187702	0.0109588
TG 50:3-FA16:1	2.6243	0.962517	4.28609	0.00196688	0.0109588
TG 50:3-FA18:0	2.34472	0.747343	3.94209	0.00401541	0.0134131
TG 50:3-FA18:1	1.58732	0.482172	2.69247	0.00487638	0.0140672
TG 50:3-FA18:2	2.00798	0.751093	3.26486	0.00174091	0.0107411
TG 50:3-FA18:3	3.63628	1.18993	6.08264	0.0035762	0.0131395
TG 50:3-FA20:3	2.47798	0.7687	4.18726	0.00449156	0.0134131
TG 50:4-FA14:0	1.13319	0.175707	2.09067	0.0203606	0.0336258
TG 50:4-FA14:1	1.99118	0.628654	3.35371	0.00417974	0.0134131
TG 50:4-FA16:0	3.20407	1.03622	5.37192	0.00376977	0.0134131
TG 50:4-FA16:1	2.07919	0.694617	3.46377	0.00324794	0.0127013
TG 50:4-FA18:1	1.8537	0.485838	3.22156	0.00790489	0.0178886
TG 50:4-FA18:2	1.15814	0.18853	2.12775	0.0192292	0.0321635
TG 50:4-FA18:3	2.36581	0.644049	4.08757	0.00707875	0.0165932
TG 50:4-FA20:4	2.44611	0.785779	4.10644	0.00388257	0.0134131
TG 50:5-FA14:0	1.2179	0.110561	2.32525	0.0311107	0.0474276
TG 50:5-FA16:0	2.32689	0.59369	4.06008	0.00850513	0.0181184
TG 50:5-FA16:1	2.09797	0.528046	3.66789	0.00881357	0.0184746
TG 50:5-FA18:1	2.65718	0.737362	4.57699	0.00667279	0.0160441
TG 50:5-FA18:2	1.37417	0.246553	2.50178	0.0169169	0.0295819
TG 50:5-FA18:3	1.45423	0.286372	2.62209	0.0146641	0.026751
TG 50:5-FA20:4	2.26927	0.676292	3.86225	0.00523739	0.0144257
TG 50:5-FA20:5	1.59989	-0.00504935	3.20482	0.0507252	0.0708851
TG 51:0-FA16:0	2.81782	0.877608	4.75803	0.00442019	0.0134131
TG 51:0-FA17:0	4.01984	1.3474	6.69229	0.00319691	0.0127013
TG 51:0-FA18:0	2.96566	0.878225	5.05309	0.00536001	0.0144257
TG 51:1-FA15:0	2.35828	0.682757	4.03381	0.00580449	0.0146904
TG 51:1-FA16:0	3.71974	1.31864	6.12084	0.00239468	0.0114315
TG 51:1-FA17:0	3.67522	1.32013	6.03032	0.00222368	0.0111599
TG 51:1-FA18:0	2.8832	0.910006	4.85639	0.004185	0.0134131
TG 51:1-FA18:1	3.2832	1.15294	5.41347	0.0025216	0.0116636
TG 51:2-FA15:0	2.0197	0.583497	3.4559	0.00584675	0.0146904
TG 51:2-FA16:0	3.24302	1.19004	5.296	0.00196093	0.0109588
TG 51:2-FA16:1	3.2607	1.09538	5.42602	0.00316278	0.0127013
TG 51:2-FA17:0	3.00977	1.15028	4.86926	0.00151188	0.0102997
TG 51:2-FA18:1	2.56077	0.828799	4.29275	0.00375715	0.0134131
TG 51:2-FA18:2	2.47108	0.930271	4.01188	0.00167051	0.0107411
TG 51:3-FA15:0	1.47109	0.377638	2.56454	0.0083676	0.0181184
TG 51:3-FA16:1	2.25987	0.744219	3.77552	0.003474	0.0129829
TG 51:3-FA17:0	2.53179	0.892175	4.1714	0.00247442	0.0115883
TG 51:3-FA18:2	1.88916	0.651118	3.1272	0.00278284	0.0120528
TG 51:3-FA18:3	3.32368	0.888788	5.75857	0.00746416	0.0172493
TG 51:4-FA15:0	1.26053	0.236931	2.28413	0.0157944	0.0283778
TG 51:4-FA16:1	1.73302	0.540359	2.92568	0.00439999	0.0134131
TG 51:4-FA18:2	1.0591	0.115057	2.00315	0.0278894	0.0432464
TG 51:4-FA18:3	2.37307	0.599295	4.14685	0.00873731	0.0183736
TG 51:5-FA18:2	0.960615	0.00020191	1.92103	0.0499519	0.0701041
TG 51:5-FA18:3	1.4304	0.239443	2.62135	0.0185718	0.0313848
TG 52:0-FA16:0	4.46176	1.57154	7.35197	0.00248068	0.0115883
TG 52:0-FA18:0	4.52489	1.57746	7.47232	0.00262164	0.0116636
TG 52:0-FA20:0	0.109201	-0.360976	0.579378	0.648956	0.684544
TG 52:1-FA16:0	4.89962	2.03016	7.76908	0.000817946	0.00848343
TG 52:1-FA16:1	5.02672	1.81009	8.24334	0.00219206	0.0111599
TG 52:1-FA18:0	4.96452	1.96817	7.96087	0.00116474	0.00952181
TG 52:1-FA18:1	4.69566	1.98127	7.41005	0.00069748	0.00848343
TG 52:1-FA20:0	-0.170156	-0.620891	0.280578	0.459358	0.50683
TG 52:1-FA20:1	2.88923	0.891504	4.88695	0.00458804	0.0135773
TG 52:2-FA14:0	1.65241	0.269052	3.03576	0.0192238	0.0321635
TG 52:2-FA16:0	4.09001	1.77875	6.40126	0.000523655	0.00796443
TG 52:2-FA16:1	3.97082	1.57422	6.36743	0.00116475	0.00952181
TG 52:2-FA18:0	3.65902	1.58198	5.73607	0.000554865	0.00806403
TG 52:2-FA18:1	3.9547	1.69262	6.21677	0.000611339	0.0081595
TG 52:2-FA18:2	3.05578	1.40045	4.71111	0.000296726	0.00655497
TG 52:2-FA20:0	0.0835551	-0.384538	0.551648	0.726447	0.754121
TG 52:2-FA20:1	1.76005	0.436477	3.08361	0.00915243	0.0188823
TG 52:2-FA20:2	3.25156	1.19483	5.30829	0.00194454	0.0109588
TG 52:3-FA14:0	1.7807	0.541373	3.02003	0.00486058	0.0140672
TG 52:3-FA16:0	2.58727	1.16814	4.0064	0.00035252	0.0070342
TG 52:3-FA16:1	2.53125	0.86694	4.19556	0.00287393	0.0121261
TG 52:3-FA18:0	3.54855	1.43935	5.65775	0.000975607	0.00911495
TG 52:3-FA18:1	2.68819	1.20413	4.17225	0.000384901	0.00714084
TG 52:3-FA18:2	2.55806	1.1499	3.96623	0.000370205	0.00712101
TG 52:3-FA18:3	4.08865	1.58767	6.58963	0.00135444	0.00952649
TG 52:3-FA20:0	2.09244	0.825874	3.35902	0.00120384	0.00952649
TG 52:3-FA20:1	1.71425	0.425845	3.00265	0.00911332	0.0188823
TG 52:3-FA20:2	2.72589	1.06744	4.38434	0.00127533	0.00952649
TG 52:3-FA20:3	4.67725	1.68178	7.67272	0.00221068	0.0111599
TG 52:3-FA22:1	2.18818	0.872634	3.50372	0.00111389	0.00948947
TG 52:4-FA14:0	2.15649	0.748961	3.56402	0.00267438	0.0118179
TG 52:4-FA16:0	2.16553	0.848585	3.48247	0.00126907	0.00952649
TG 52:4-FA16:1	1.89225	0.680173	3.10434	0.0022147	0.0111599
TG 52:4-FA18:0	3.63007	1.37785	5.88229	0.00158304	0.0104577
TG 52:4-FA18:1	2.44101	0.96032	3.9217	0.00123305	0.00952649
TG 52:4-FA18:2	1.89915	0.648219	3.15009	0.00292423	0.0122593
TG 52:4-FA18:3	3.52413	1.37763	5.67063	0.00129142	0.00952649
TG 52:4-FA20:0	2.11679	0.810791	3.4228	0.00148938	0.0102532
TG 52:4-FA20:2	1.74603	0.635651	2.85642	0.00205638	0.0111599
TG 52:4-FA20:3	3.95715	1.38107	6.53323	0.00260628	0.0116636
TG 52:4-FA20:4	4.13997	1.41875	6.86119	0.0028654	0.0121261
TG 52:4-FA22:1	2.4699	1.09117	3.84862	0.000446179	0.00744295
TG 52:4-FA22:4	2.84834	1.01171	4.68497	0.00236877	0.0114315
TG 52:5-FA14:0	2.3485	0.787183	3.90982	0.00319696	0.0127013
TG 52:5-FA16:0	2.7283	1.03592	4.42067	0.00157944	0.0104577
TG 52:5-FA16:1	1.67333	0.5195	2.82717	0.00447732	0.0134131
TG 52:5-FA18:1	2.44229	0.851551	4.03303	0.00261965	0.0116636
TG 52:5-FA18:2	1.74215	0.539287	2.94501	0.00452994	0.0134663
TG 52:5-FA18:3	2.62153	1.01795	4.22512	0.00135468	0.00952649
TG 52:5-FA20:3	2.16296	0.780944	3.54497	0.00215861	0.0111599
TG 52:5-FA20:4	3.63931	1.1616	6.11702	0.00399146	0.0134131
TG 52:5-FA20:5	2.82206	0.441455	5.20267	0.0201568	0.0333883
TG 52:5-FA22:5	2.92476	0.976173	4.87334	0.00326271	0.0127013
TG 52:6-FA14:0	2.09808	0.539493	3.65666	0.00833001	0.0181184
TG 52:6-FA16:0	2.50137	0.601536	4.4012	0.00986465	0.0200357
TG 52:6-FA16:1	1.73374	0.48195	2.98553	0.00663627	0.0160152
TG 52:6-FA18:1	2.1826	0.577815	3.78739	0.00768367	0.0174483
TG 52:6-FA18:2	1.6438	0.430127	2.85747	0.00794082	0.0179079
TG 52:6-FA18:3	1.8293	0.467513	3.19109	0.00846756	0.0181184
TG 52:6-FA20:4	2.19374	0.787262	3.60022	0.00223539	0.0111599
TG 52:6-FA20:5	2.11474	0.228975	4.0005	0.0279527	0.0432464
TG 52:6-FA22:6	2.23219	0.383091	4.08129	0.0179803	0.030695
TG 52:7-FA16:0	2.82816	0.895359	4.76095	0.00413195	0.0134131
TG 52:7-FA18:1	3.22053	1.08162	5.35945	0.00316657	0.0127013
TG 52:7-FA20:5	1.00632	-0.273624	2.28626	0.123325	0.156611
TG 52:7-FA22:6	1.17059	-0.000863977	2.34204	0.0501692	0.0702584
TG 52:8-FA16:1	2.80849	0.932442	4.68454	0.00334502	0.0127932
TG 52:8-FA18:2	2.1978	0.790349	3.60526	0.00220915	0.0111599
TG 53:0-FA16:0	2.11906	0.367068	3.87105	0.017759	0.0305641
TG 53:1-FA16:0	2.37785	0.645123	4.11058	0.00715183	0.0167046
TG 53:1-FA17:0	3.76847	1.39259	6.14436	0.00187867	0.0109588
TG 53:1-FA18:0	3.39286	1.13536	5.65035	0.00322239	0.0127013
TG 53:1-FA18:1	2.95788	0.970331	4.94543	0.00353612	0.0130656
TG 53:2-FA16:0	2.42896	0.804955	4.05296	0.00337392	0.012822
TG 53:2-FA17:0	2.99421	1.07879	4.90963	0.00218513	0.0111599
TG 53:2-FA18:1	2.99167	1.04789	4.93546	0.00255647	0.0116636
TG 53:2-FA18:2	2.50498	0.946338	4.06362	0.0016329	0.0106792
TG 53:3-FA16:0	0.449197	-0.212934	1.11133	0.18363	0.226166
TG 53:3-FA17:0	2.05835	0.76276	3.35393	0.00184651	0.0109588
TG 53:3-FA18:2	2.11133	0.780377	3.44229	0.00187629	0.0109588
TG 53:4-FA16:0	0.462361	-0.175683	1.1004	0.155522	0.194105
TG 53:4-FA17:0	1.57535	0.404092	2.74661	0.00838489	0.0181184
TG 53:4-FA18:2	1.29418	0.222502	2.36585	0.0179381	0.030695
TG 53:4-FA18:3	2.53367	0.729984	4.33736	0.00590168	0.0146904
TG 53:4-FA20:4	4.1046	1.50996	6.69923	0.00193145	0.0109588
TG 53:5-FA20:4	3.64981	1.31781	5.98182	0.0021583	0.0111599
TG 53:6-FA20:4	1.78378	0.577457	2.99009	0.00375327	0.0134131
TG 54:0-FA16:0	1.33378	-0.0686754	2.73623	0.0623233	0.084739
TG 54:0-FA18:0	3.15326	0.870793	5.43573	0.00677478	0.0161493
TG 54:1-FA16:0	2.21145	0.447789	3.97512	0.0139871	0.0259139
TG 54:1-FA18:0	4.4908	1.6037	7.37789	0.00229856	0.0113321
TG 54:1-FA18:1	4.15868	1.45166	6.86571	0.00260381	0.0116636
TG 54:1-FA20:0	-0.178011	-0.638051	0.282029	0.448211	0.496831
TG 54:1-FA20:1	2.8248	0.75172	4.89788	0.00757006	0.017357
TG 54:2-FA16:0	4.41207	1.71935	7.10479	0.00132075	0.00952649
TG 54:2-FA18:0	4.79999	1.9782	7.62178	0.000856126	0.00848343
TG 54:2-FA18:1	4.60953	1.82915	7.38991	0.00115657	0.00952181
TG 54:2-FA18:2	3.08206	1.27183	4.8923	0.000846918	0.00848343
TG 54:2-FA20:0	0.0639732	-0.39585	0.523797	0.785099	0.801021
TG 54:2-FA20:1	2.87124	0.832724	4.90975	0.0057695	0.0146904
TG 54:2-FA20:2	3.43474	1.46148	5.40799	0.000645813	0.00839599
TG 54:3-FA16:0	3.37039	1.44698	5.29381	0.000593785	0.0081595
TG 54:3-FA16:1	2.89132	0.899126	4.88352	0.00444752	0.0134131
TG 54:3-FA18:0	3.00134	1.27333	4.72935	0.000663544	0.00839599
TG 54:3-FA18:1	3.25983	1.19802	5.32164	0.00194302	0.0109588
TG 54:3-FA18:2	2.92009	1.20733	4.63284	0.000833091	0.00848343
TG 54:3-FA18:3	2.47799	0.691338	4.26465	0.00656059	0.0158912
TG 54:3-FA20:1	2.34833	0.70983	3.98683	0.00496868	0.0140672
TG 54:3-FA20:2	3.32851	1.48808	5.16895	0.000393074	0.00714084
TG 54:3-FA20:3	5.51753	2.44616	8.58889	0.000429983	0.00740024
TG 54:4-FA16:0	3.94526	1.81256	6.07797	0.00028817	0.00655497
TG 54:4-FA16:1	2.83483	1.17134	4.49832	0.000837608	0.00848343
TG 54:4-FA18:0	1.96619	0.681849	3.25054	0.00269542	0.0118309
TG 54:4-FA18:1	2.23122	0.677716	3.78472	0.00487773	0.0140672
TG 54:4-FA18:2	1.97167	0.566743	3.37659	0.00594849	0.014736
TG 54:4-FA18:3	3.40206	1.22468	5.57945	0.00219606	0.0111599
TG 54:4-FA20:1	2.14092	0.616645	3.6652	0.00590759	0.0146904
TG 54:4-FA20:2	2.41643	0.970467	3.86239	0.00105509	0.00938687
TG 54:4-FA20:3	5.30091	2.50339	8.09842	0.000204123	0.00655497
TG 54:4-FA20:4	5.58523	2.46274	8.70773	0.000455226	0.00744295
TG 54:4-FA22:1	1.93896	0.532426	3.34549	0.00689477	0.0163083
TG 54:4-FA22:4	5.07759	1.83116	8.32403	0.00217317	0.0111599
TG 54:5-FA16:0	4.70226	2.19334	7.21118	0.000239349	0.00655497
TG 54:5-FA16:1	3.29271	1.4361	5.14932	0.000508945	0.007925
TG 54:5-FA18:0	2.47928	0.869702	4.08885	0.00253617	0.0116636
TG 54:5-FA18:1	1.73991	0.48219	2.99764	0.00670034	0.0160514
TG 54:5-FA18:2	1.14177	0.144811	2.13873	0.0247903	0.0393516
TG 54:5-FA18:3	2.45637	0.768488	4.14425	0.00433997	0.0134131
TG 54:5-FA20:2	2.40272	0.99235	3.81308	0.000840747	0.00848343
TG 54:5-FA20:3	3.55609	1.67684	5.43533	0.000208219	0.00655497
TG 54:5-FA20:4	5.22062	2.49149	7.94975	0.000177353	0.00655497
TG 54:5-FA20:5	3.05042	0.566922	5.53392	0.0160676	0.0285549
TG 54:5-FA22:1	1.34404	0.257239	2.43084	0.0153558	0.0277423
TG 54:5-FA22:4	4.28598	1.34323	7.22873	0.0043091	0.0134131
TG 54:5-FA22:5	4.96213	1.8566	8.06765	0.00173795	0.0107411
TG 54:6-FA16:0	3.75273	1.53022	5.97524	0.000934893	0.00899147
TG 54:6-FA16:1	3.07868	1.15604	5.00132	0.00169844	0.0107411
TG 54:6-FA18:1	1.83896	0.479861	3.19805	0.0080022	0.0179843
TG 54:6-FA18:2	0.971464	0.0689133	1.87402	0.0348915	0.0513943
TG 54:6-FA18:3	1.49785	0.289934	2.70576	0.0150816	0.0273224
TG 54:6-FA20:3	2.6395	1.09057	4.18844	0.000838006	0.00848343
TG 54:6-FA20:4	3.41923	1.56843	5.27002	0.000293574	0.00655497
TG 54:6-FA20:5	2.67949	0.453982	4.905	0.0182859	0.0310623
TG 54:6-FA22:5	3.34397	1.04446	5.64348	0.00436915	0.0134131
TG 54:6-FA22:6	3.88227	1.04657	6.71797	0.0072894	0.0169052
TG 54:7-FA16:1	2.00858	0.441915	3.57524	0.0119771	0.0231062
TG 54:7-FA18:1	1.90545	0.431693	3.3792	0.0112744	0.0220762
TG 54:7-FA18:2	1.00232	-0.00968181	2.01432	0.0522324	0.0725266
TG 54:7-FA18:3	1.12965	0.0823176	2.17698	0.0345142	0.0513007
TG 54:7-FA20:4	2.55796	1.0311	4.08482	0.00102512	0.00934775
TG 54:7-FA20:5	1.47832	-0.101694	3.05834	0.0666814	0.0900459
TG 54:7-FA22:5	1.60632	0.282596	2.93005	0.0173886	0.0301055
TG 54:7-FA22:6	2.13659	0.214187	4.059	0.0293811	0.0452123
TG 54:8-FA18:2	0.880628	-0.119466	1.88072	0.0843769	0.110586
TG 54:8-FA18:3	1.0218	-0.00946594	2.05306	0.0521403	0.0725266
TG 54:8-FA20:4	1.62039	0.383585	2.8572	0.0102337	0.0204674
TG 54:8-FA20:5	0.689376	-0.509767	1.88852	0.259842	0.31067
TG 54:8-FA22:6	0.917659	-0.171953	2.00727	0.0988082	0.127961
TG 55:1-FA16:0	2.02738	0.303683	3.75108	0.0211513	0.0345813
TG 55:1-FA18:1	1.16921	-0.106332	2.44476	0.0724026	0.0966353
TG 55:2-FA18:1	1.91411	0.358062	3.47015	0.0159101	0.0284295
TG 55:2-FA18:2	0.385147	-0.413281	1.18358	0.344429	0.39798
TG 55:3-FA18:1	1.52343	0.177017	2.86984	0.0265789	0.041685
TG 55:3-FA18:2	1.49092	0.258544	2.7233	0.0177328	0.0305641
TG 55:4-FA18:1	0.104861	-0.385444	0.595165	0.675088	0.707544
TG 55:4-FA18:2	1.12955	0.0874548	2.17164	0.0336327	0.0501043
TG 55:5-FA18:1	0.508905	-0.191013	1.20882	0.154136	0.193112
TG 55:5-FA18:2	0.462991	-0.135794	1.06177	0.129651	0.163376
TG 55:5-FA20:4	4.03	1.67823	6.38178	0.000783396	0.00848343
TG 55:7-FA15:0	1.45867	0.217233	2.70011	0.0212829	0.0346244
TG 55:7-FA22:6	1.57969	-0.172587	3.33196	0.0772415	0.102466
TG 56:1-FA16:0	1.48102	0.228433	2.7336	0.0204818	0.0337409
TG 56:1-FA18:1	2.71336	0.501895	4.92482	0.0161822	0.0286205
TG 56:10-FA18:2	1.93991	-0.0245585	3.90437	0.0529337	0.0733445
TG 56:2-FA16:0	3.38322	0.48123	6.28521	0.022314	0.036033
TG 56:2-FA18:0	3.41871	0.890217	5.9472	0.00804879	0.0180271
TG 56:2-FA20:0	-0.01937	-0.482501	0.443761	0.934668	0.937535
TG 56:2-FA20:1	2.42507	0.16648	4.68366	0.0353407	0.051939
TG 56:3-FA16:0	3.28404	0.785892	5.78219	0.00997925	0.0201433
TG 56:3-FA18:0	3.86587	1.6008	6.13094	0.00082242	0.00848343
TG 56:3-FA18:1	3.87642	1.0462	6.70665	0.00726457	0.0169052
TG 56:3-FA18:2	1.66335	0.0791324	3.24756	0.0396031	0.0570494
TG 56:3-FA20:0	0.216747	-0.296561	0.730055	0.407895	0.459936
TG 56:3-FA20:1	1.63103	-0.350718	3.61278	0.106723	0.136856
TG 56:3-FA20:2	5.05844	2.32227	7.7946	0.0002907	0.00655497
TG 56:4-FA16:0	4.85128	2.189	7.51356	0.000354937	0.0070342
TG 56:4-FA18:0	5.03389	2.39101	7.67678	0.000189113	0.00655497
TG 56:4-FA18:1	4.28358	1.79949	6.76768	0.000725474	0.00848343
TG 56:4-FA18:2	2.07368	0.380028	3.76732	0.0164063	0.0288434
TG 56:4-FA20:1	1.49533	-0.0347486	3.02542	0.0554348	0.076325
TG 56:4-FA20:2	3.42858	1.39844	5.45872	0.00093274	0.00899147
TG 56:4-FA20:3	5.46435	2.52513	8.40357	0.000268647	0.00655497
TG 56:4-FA20:4	5.58458	2.63762	8.53153	0.00020385	0.00655497
TG 56:4-FA22:4	5.93107	2.69382	9.16832	0.000329526	0.00695193
TG 56:5-FA16:0	5.32921	2.49141	8.167	0.000232603	0.00655497
TG 56:5-FA18:0	4.31934	1.97731	6.66136	0.000300687	0.00655497
TG 56:5-FA18:1	4.86001	2.3373	7.38271	0.000159439	0.00655497
TG 56:5-FA18:2	1.95848	0.590406	3.32655	0.00501906	0.0141485
TG 56:5-FA20:1	1.4516	0.163883	2.73932	0.0271468	0.0423723
TG 56:5-FA20:2	1.87653	0.538271	3.2148	0.00599063	0.0147844
TG 56:5-FA20:3	3.96736	1.76917	6.16556	0.000404095	0.00714265
TG 56:5-FA20:4	4.54407	2.14406	6.94408	0.000206515	0.00655497
TG 56:5-FA22:4	5.54577	2.6747	8.41684	0.000153171	0.00655497
TG 56:5-FA22:5	4.88739	1.94829	7.82649	0.00111726	0.00948947
TG 56:6-FA16:0	4.17064	1.68033	6.66095	0.00102911	0.00934775
TG 56:6-FA18:0	2.91045	1.25883	4.56208	0.000552736	0.00806403
TG 56:6-FA18:1	4.03433	1.5868	6.48187	0.00123507	0.00952649
TG 56:6-FA18:2	2.57265	1.09074	4.05456	0.000667571	0.00839599
TG 56:6-FA18:3	2.60498	0.92204	4.28793	0.00241514	0.0114456
TG 56:6-FA20:2	1.46571	0.351042	2.58037	0.00995997	0.0201433
TG 56:6-FA20:3	2.23636	0.832309	3.6404	0.00179738	0.0109588
TG 56:6-FA20:4	3.77326	1.88462	5.6619	9.01e-05	0.00654875
TG 56:6-FA20:5	1.88954	0.0604002	3.71869	0.0428998	0.0611252
TG 56:6-FA22:4	3.79728	1.75165	5.84291	0.000274488	0.00655497
TG 56:6-FA22:5	4.19401	1.56965	6.81838	0.00173482	0.0107411
TG 56:6-FA22:6	3.4595	0.788943	6.13005	0.0111176	0.022033
TG 56:7-FA16:0	2.92185	0.819115	5.02458	0.00646014	0.0157061
TG 56:7-FA16:1	1.85856	0.295234	3.4219	0.0198007	0.0329509
TG 56:7-FA18:0	1.46947	0.0572566	2.88168	0.0414073	0.0592568
TG 56:7-FA18:1	2.85942	0.854641	4.86419	0.00518192	0.0144212
TG 56:7-FA18:2	2.21509	0.818378	3.6118	0.00188123	0.0109588
TG 56:7-FA18:3	2.52772	0.868202	4.18724	0.00283255	0.0121078
TG 56:7-FA20:3	1.67097	0.525351	2.81659	0.00425309	0.0134131
TG 56:7-FA20:4	2.25912	0.939865	3.57837	0.000789973	0.00848343
TG 56:7-FA20:5	1.26047	-0.283449	2.80439	0.109569	0.13982
TG 56:7-FA22:4	2.66271	1.05178	4.27363	0.00119683	0.00952649
TG 56:7-FA22:5	2.4604	0.878227	4.04258	0.00230453	0.0113321
TG 56:7-FA22:6	2.75215	0.389609	5.1147	0.0224196	0.0361143
TG 56:8-FA16:0	1.9294	0.237064	3.62174	0.025449	0.0402994
TG 56:8-FA16:1	0.889065	-0.304697	2.08283	0.144372	0.181227
TG 56:8-FA18:1	1.04626	-0.179109	2.27164	0.0942325	0.122278
TG 56:8-FA18:2	1.43439	0.112426	2.75635	0.0334493	0.0500591
TG 56:8-FA18:3	1.35332	0.233149	2.4735	0.0178892	0.030695
TG 56:8-FA20:4	1.51362	0.441549	2.58569	0.00565388	0.0146152
TG 56:8-FA20:5	0.29572	-0.701809	1.29325	0.561216	0.603676
TG 56:8-FA22:5	0.568326	-0.35353	1.49018	0.226923	0.275851
TG 56:8-FA22:6	1.57006	0.0135158	3.12661	0.0480436	0.067571
TG 56:9-FA18:3	1.07301	-0.0546835	2.20071	0.0621922	0.0847369
TG 56:9-FA20:4	1.10923	0.0640947	2.15436	0.0375106	0.0546937
TG 56:9-FA20:5	0.172697	-0.424029	0.769423	0.570559	0.612719
TG 56:9-FA22:6	0.723761	-0.413664	1.86119	0.21234	0.258604
TG 57:10-FA22:6	0.0488191	-0.430376	0.528014	0.841734	0.85092
TG 57:2-FA18:1	0.645363	-0.49371	1.78444	0.266804	0.317254
TG 57:3-FA18:2	0.211925	-0.388092	0.811941	0.488777	0.533656
TG 58:10-FA18:2	0.217123	-0.386243	0.820488	0.480625	0.527397
TG 58:10-FA20:4	0.85883	-0.0594018	1.77706	0.0667772	0.0900459
TG 58:10-FA20:5	0.619722	-0.545343	1.78479	0.297159	0.347039
TG 58:10-FA22:5	0.189347	-0.386736	0.76543	0.519445	0.564931
TG 58:10-FA22:6	0.165139	-0.457475	0.787753	0.603167	0.642461
TG 58:2-FA18:1	1.49901	-1.29587	4.2939	0.293161	0.342983
TG 58:3-FA18:1	2.30192	-0.649392	5.25324	0.126338	0.159639
TG 58:5-FA18:1	5.98467	3.00308	8.96626	8.35e-05	0.00654875
TG 58:6-FA16:0	3.80017	1.34869	6.25165	0.00237961	0.0114315
TG 58:6-FA18:0	4.31242	1.67471	6.95014	0.00135363	0.00952649
TG 58:6-FA18:1	4.75214	2.04245	7.46183	0.000587547	0.0081595
TG 58:6-FA20:4	3.63931	1.50329	5.77534	0.00083976	0.00848343
TG 58:6-FA22:4	4.8353	2.39692	7.27368	0.000101658	0.00655497
TG 58:6-FA22:5	3.6836	1.14811	6.21909	0.00440687	0.0134131
TG 58:7-FA16:0	3.47399	1.14672	5.80127	0.00343688	0.0129179
TG 58:7-FA18:0	2.67571	0.669754	4.68166	0.00893941	0.0186785
TG 58:7-FA18:1	2.66319	0.685508	4.64086	0.00830696	0.0181184
TG 58:7-FA18:2	2.33757	0.89642	3.77873	0.00147737	0.0102532
TG 58:7-FA20:4	2.58809	1.01567	4.16051	0.00125551	0.00952649
TG 58:7-FA22:4	2.88828	1.19837	4.5782	0.000808619	0.00848343
TG 58:7-FA22:5	2.19372	0.431635	3.95581	0.0146844	0.026751
TG 58:7-FA22:6	2.12691	0.0749407	4.17888	0.0421998	0.0602591
TG 58:8-FA18:1	1.20128	-0.250329	2.65289	0.10481	0.134667
TG 58:8-FA18:2	1.36719	0.125642	2.60873	0.0309039	0.0472851
TG 58:8-FA20:3	1.71976	0.339337	3.10019	0.0146157	0.026751
TG 58:8-FA20:4	2.38576	0.803993	3.96753	0.00311466	0.0127013
TG 58:8-FA22:5	1.05074	-0.0973784	2.19886	0.0728565	0.0970431
TG 58:8-FA22:6	1.01739	-0.396924	2.4317	0.158568	0.19753
TG 58:9-FA18:1	0.519808	-0.554933	1.59455	0.343153	0.397207
TG 58:9-FA18:2	0.394656	-0.534305	1.32362	0.405035	0.4575
TG 58:9-FA20:4	1.48976	0.255219	2.7243	0.0180227	0.030695
TG 58:9-FA22:5	0.234369	-0.384308	0.853045	0.457797	0.506598
TG 58:9-FA22:6	0.284473	-0.602856	1.1718	0.529772	0.573627
TG 60:10-FA22:5	1.19909	-0.0993407	2.49753	0.0702941	0.0942056
TG 60:10-FA22:6	0.89127	-0.336636	2.11918	0.154843	0.193628
TG 60:11-FA22:5	0.651479	-0.527809	1.83077	0.278919	0.328672
TG 60:11-FA22:6	0.439769	-0.662096	1.54163	0.434069	0.484
TG 60:12-FA22:6	0.109107	-0.573872	0.792086	0.754199	0.773113
