# Supplementary material for: Ethnic Disparities in Lipid Metabolism and Clinical Outcomes between Dutch South Asians and Dutch White Caucasians with Type 2 Diabetes Mellitus
Source: Metabolites. 2024 Jan 3;14(1):33. doi: 10.3390/metabo14010033 (PMC10819672; doi:10.3390/metabo14010033)
Supplement: Supplementary file 1 [file metabolites-14-00033-s001.zip › metabolites-2784019-supplementary/metabolites-2784019 - Table S4.xlsx]

## Sheet: DwC
Table S4. Differential lipid species between healthy control and T2DM in Dutch white Caucasians (Reference: healthy control)
Lipid species	Regression coefficient	CI2.5	CI97.5	p-value	FDR
CE 12:0	-0.654881	-1.27191	-0.0378484	0.0375084	0.0477247
CE 14:0	-0.204198	-0.666368	0.257972	0.386511	0.416439
CE 14:1	0.0463885	-0.410242	0.503019	0.842176	0.856584
CE 15:0	-0.906538	-1.47659	-0.33649	0.00182764	0.00494473
CE 16:0	-0.371495	-0.849371	0.10638	0.127595	0.147173
CE 16:1	0.550867	0.0273383	1.0744	0.0391781	0.049501
CE 17:0	-0.587271	-1.11804	-0.0565053	0.0301114	0.0393071
CE 18:0	-0.288617	-0.779632	0.202397	0.249296	0.276807
CE 18:1	-0.295469	-0.812368	0.221431	0.262565	0.289574
CE 18:2	-0.999111	-1.57043	-0.427797	0.000609004	0.00306376
CE 18:3	-0.0133419	-0.463519	0.436836	0.953679	0.955401
CE 18:4	0.210367	-0.22903	0.649763	0.348061	0.378126
CE 20:0	-5.71088	-8.79703	-2.62473	0.000286858	0.00215638
CE 20:1	-4.0729	-6.02358	-2.12222	4.27e-05	0.00110104
CE 20:2	-0.725867	-1.24078	-0.210955	0.00572827	0.0104064
CE 20:3	0.230492	-0.242654	0.703638	0.339683	0.371492
CE 20:4	0.781958	0.233683	1.33023	0.00518467	0.00974361
CE 20:5	0.261788	-0.194598	0.718175	0.260904	0.288228
CE 22:0	-1.91059	-2.89388	-0.927291	0.000139929	0.0016055
CE 22:1	-3.65643	-5.56245	-1.7504	0.000169981	0.00171027
CE 22:2	-2.74758	-4.26276	-1.23241	0.000379206	0.0025525
CE 22:4	-1.56651	-2.3395	-0.793524	7.13e-05	0.00125809
CE 22:5	-0.146312	-0.602169	0.309544	0.529302	0.556533
CE 22:6	-0.172952	-0.614098	0.268194	0.442246	0.472451
CE 24:0	-5.72263	-8.99997	-2.44528	0.000620887	0.0030997
Cer d18:1/16:0	-0.303193	-0.758005	0.15162	0.191357	0.216518
Cer d18:1/18:0	0.621931	0.016228	1.22763	0.0441699	0.0549184
Cer d18:1/20:0	0.231366	-0.247589	0.710322	0.343747	0.374684
Cer d18:1/22:0	0.279859	-0.199257	0.758975	0.252274	0.279639
Cer d18:1/24:0	0.0262089	-0.42552	0.477938	0.909464	0.91647
Cer d18:1/24:1	0.114179	-0.330501	0.558859	0.614787	0.639222
DAG(12:0/18:1)	1.20992	0.348928	2.07091	0.00588244	0.01054
DAG(12:0/18:2)	0.3143	-0.262966	0.891567	0.285914	0.314794
DAG(14:0/18:1)	2.44892	1.05272	3.84512	0.000586553	0.00304891
DAG(14:0/18:2)	2.58011	1.19411	3.96611	0.000263713	0.00211944
DAG(14:1/18:1)	0.570164	0.051694	1.08863	0.031132	0.0404777
DAG(16:0/16:0)	1.60919	0.49422	2.72416	0.00467322	0.00894018
DAG(16:0/16:1)	1.77534	0.766186	2.78448	0.000564656	0.00304891
DAG(16:0/18:0)	0.674624	-0.00253194	1.35178	0.0508628	0.0625054
DAG(16:0/18:1)	0.784387	0.0669376	1.50184	0.0321269	0.041606
DAG(16:0/18:2)	0.890705	0.01187	1.76954	0.0469849	0.0580872
DAG(16:0/20:4)	1.86575	0.633886	3.09761	0.00299246	0.00650426
DAG(16:1/18:1)	1.61229	0.283517	2.94107	0.0173995	0.0245772
DAG(16:1/18:2)	1.37086	0.272405	2.46931	0.0144445	0.0211336
DAG(18:0/18:1)	0.885755	0.142936	1.62857	0.0194336	0.0270553
DAG(18:0/18:2)	1.07141	0.142621	2.00019	0.0237637	0.0319126
DAG(18:1/18:1)	0.761374	0.105544	1.4172	0.0228829	0.0308566
DAG(18:1/18:2)	0.561474	-0.0929809	1.21593	0.092665	0.108998
DAG(18:1/20:3)	1.4752	0.557835	2.39256	0.00162272	0.00451599
DAG(18:1/20:4)	1.1595	0.330101	1.9889	0.00614338	0.0108883
DAG(18:1/22:6)	0.501375	-0.348634	1.35138	0.247649	0.275446
DAG(18:2/18:3)	0.674773	-0.158267	1.50781	0.112378	0.131425
DAG(18:2/20:4)	1.6688	0.575738	2.76185	0.00276866	0.00630908
DAG(20:0/20:0)	-4.82959	-8.25798	-1.40119	0.00576239	0.0104393
Cer d18:0/24:0	0.190564	-0.292098	0.673226	0.439031	0.470699
Cer d18:0/24:1	0.684295	0.0669202	1.30167	0.0298245	0.0390104
FA 12:0	-0.756864	-1.38252	-0.131213	0.0177395	0.0249497
FA 14:0	-0.378944	-0.850004	0.0921153	0.114866	0.133432
FA 14:1	-0.699842	-1.27656	-0.12312	0.0173888	0.0245772
FA 15:0	-0.456891	-0.964561	0.0507783	0.0777448	0.0924457
FA 16:0	-0.0670832	-0.473518	0.339352	0.746319	0.767441
FA 16:1	-0.341357	-0.808114	0.125401	0.151746	0.174108
FA 17:0	0.510476	-0.523993	1.54494	0.333456	0.365906
FA 18:0	-0.0741102	-0.475851	0.327631	0.717681	0.740321
FA 18:1	-0.176653	-0.626814	0.273508	0.441814	0.472451
FA 18:2	-0.503885	-1.08283	0.075063	0.0880367	0.104116
FA 18:3	-0.17387	-0.619187	0.271448	0.444124	0.473057
FA 18:4	-0.214039	-0.658243	0.230165	0.344962	0.375383
FA 20:0	-0.600587	-1.23789	0.0367133	0.0647391	0.0784063
FA 20:1	-0.295494	-0.742284	0.151295	0.194884	0.21937
FA 20:2	-0.168305	-0.686491	0.349882	0.524393	0.552259
FA 20:3	0.0618392	-0.416562	0.540241	0.799998	0.819392
FA 20:4	0.0305265	-0.5428	0.603853	0.916886	0.922528
FA 20:5	-0.193572	-0.623558	0.236414	0.377593	0.407501
FA 22:0	-0.498971	-1.03431	0.0363629	0.067725	0.0817199
FA 22:1	-0.347425	-0.824698	0.129847	0.153657	0.175788
FA 22:2	-1.24065	-1.90166	-0.579634	0.000234486	0.00201969
FA 22:4	0.411948	-0.157016	0.980911	0.155877	0.177602
FA 22:5	0.0228852	-0.429166	0.474936	0.920961	0.925205
FA 22:6	-0.361202	-0.857509	0.135106	0.153748	0.175788
FA 24:0	-0.60152	-1.10601	-0.0970278	0.0194434	0.0270553
FA 24:1	-0.218359	-0.669998	0.23328	0.343331	0.374684
HexCER d18:1/16:0	-0.565502	-1.06876	-0.0622445	0.0276386	0.0362237
HexCER d18:1/18:0	-0.776616	-1.38994	-0.163292	0.0130725	0.0192554
HexCER d18:1/20:0	-1.22113	-1.90631	-0.535947	0.000477552	0.00296666
HexCER d18:1/22:0	-1.12557	-1.73208	-0.519064	0.000275463	0.00211944
HexCER d18:1/24:0	-1.29399	-1.92861	-0.659377	6.43e-05	0.00124311
HexCER d18:1/24:1	-0.815451	-1.36201	-0.268897	0.00345298	0.00714636
LacCER d18:1/16:0	-1.78358	-2.58892	-0.978226	1.42e-05	0.000763182
LacCER d18:1/24:1	-1.63762	-2.34586	-0.929382	5.85e-06	0.000670068
LPC 16:0	-0.0233049	-0.412208	0.365599	0.906503	0.914897
LPC 16:1	0.322896	-0.176127	0.82192	0.204724	0.229263
LPC 17:0	-0.745285	-1.40315	-0.0874194	0.0263909	0.0350095
LPC 18:0	-0.168675	-0.650751	0.3134	0.492851	0.521561
LPC 18:1	-0.345918	-0.874594	0.182758	0.199694	0.224013
LPC 18:2	-1.483	-2.13505	-0.830941	8.29e-06	0.000684379
LPC 20:3	-0.0421658	-0.521574	0.437242	0.863134	0.874513
LPC 20:4	0.543231	0.0209625	1.0655	0.0414868	0.0517793
LPE 16:0	-0.368252	-0.875379	0.138874	0.154667	0.176531
LPE 18:0	0.033763	-0.378821	0.446347	0.872574	0.882014
LPE 18:1	-0.0606505	-0.531299	0.409998	0.800599	0.819392
LPE 18:2	-0.866753	-1.41206	-0.321441	0.00183764	0.00494575
LPE 20:4	-0.0964327	-0.558164	0.365298	0.68229	0.706041
PA 34:4	-0.403974	-0.907766	0.0998184	0.116037	0.134553
PA 34:5	0.481229	-0.0321694	0.994627	0.0661873	0.080012
PC 14:0_18:1	0.172989	-0.306945	0.652923	0.479904	0.509509
PC 14:0_18:2	-0.146778	-0.641884	0.348329	0.56121	0.588191
PC 16:0_16:0	-0.667314	-1.19182	-0.142804	0.012646	0.0188394
PC 16:0_16:1	0.645655	0.113685	1.17763	0.0173682	0.0245772
PC 16:0_18:0	-0.50697	-1.01212	-0.001818	0.0491812	0.0606877
PC 16:0_18:1	0.225203	-0.264854	0.715261	0.367752	0.398196
PC 16:0_18:2	-0.879121	-1.42341	-0.334835	0.00154711	0.00439571
PC 16:0_18:3	0.151196	-0.314194	0.616587	0.524285	0.552259
PC 16:0_20:2	0.0410916	-0.428466	0.510649	0.863816	0.874513
PC 16:0_20:3	0.531913	0.0131089	1.05072	0.0444855	0.0552059
PC 16:0_20:4	1.0164	0.390782	1.64202	0.00145144	0.00427585
PC 16:0_20:5	0.369264	-0.105582	0.84411	0.127467	0.147173
PC 16:0_22:4	0.736786	0.16457	1.309	0.0116143	0.0176646
PC 16:0_22:5	0.477667	-0.0365155	0.99185	0.0686412	0.0826729
PC 16:0_22:6	0.118517	-0.329751	0.566785	0.604323	0.629343
PC 17:0_18:2	-1.27773	-1.90733	-0.648127	6.96e-05	0.00125809
PC 18:0_18:0	0.085442	-0.411145	0.582029	0.735945	0.757965
PC 18:0_18:1	0.0134031	-0.441406	0.468212	0.95394	0.955401
PC 18:0_18:2	-0.820245	-1.36782	-0.272672	0.00332518	0.0069125
PC 18:0_20:2	-0.0099293	-0.492331	0.472472	0.96782	0.96782
PC 18:0_20:3	0.469776	-0.0511747	0.990726	0.0771562	0.0919129
PC 18:0_20:4	0.945248	0.338538	1.55196	0.00226113	0.00555931
PC 18:0_20:5	0.427687	-0.0427311	0.898105	0.074761	0.0893852
PC 18:0_22:5	0.722524	0.169814	1.27523	0.0104029	0.0162762
PC 18:0_22:6	0.270493	-0.199288	0.740275	0.259101	0.286721
PC 18:1_16:1	-0.0454586	-0.517526	0.426609	0.850298	0.863501
PC 18:1_18:1	-0.372066	-0.843488	0.0993556	0.12189	0.141091
PC 18:1_18:2	-1.24486	-1.83758	-0.652139	3.85e-05	0.00110104
PC 18:1_20:3	0.0582709	-0.407261	0.523803	0.806201	0.822551
PC 18:1_20:4	0.603953	0.0859182	1.12199	0.022311	0.0301475
PC 18:2_16:1	-1.14373	-1.72692	-0.56053	0.000121167	0.00146747
PC 18:2_18:2	-1.71392	-2.44372	-0.984113	4.17e-06	0.000670068
PC 18:2_20:4	-0.166263	-0.63042	0.297894	0.482637	0.51158
PE 16:0_18:1	1.72544	0.840019	2.61086	0.000133763	0.00156216
PE 16:0_18:2	0.518461	-0.121885	1.15881	0.112536	0.131425
PE 16:0_20:4	1.34852	0.539125	2.15791	0.00109284	0.00375502
PE 18:0_18:0	0.456258	-0.0479546	0.96047	0.0761367	0.0908638
PE 18:0_18:1	0.863901	0.271079	1.45672	0.00428756	0.00844597
PE 18:0_18:2	0.455323	-0.110083	1.02073	0.114482	0.133223
PE 18:0_20:4	1.6405	0.737874	2.54312	0.000367771	0.00253181
PE 18:1_18:1	0.727539	0.0533207	1.40176	0.0344327	0.0441548
PE 18:1_18:2	0.24521	-0.272257	0.762678	0.353014	0.38287
PE 18:1_20:4	1.18246	0.45013	1.91479	0.00155261	0.00439571
PE O-16:0/20:4	-0.458617	-0.953901	0.0366671	0.069545	0.0834539
PE O-18:0/20:4	0.0606962	-0.397626	0.519018	0.795203	0.816425
PE P-16:0/18:1	0.226758	-0.276764	0.73028	0.377421	0.407501
PE P-16:0/18:2	-0.327554	-0.823862	0.168753	0.195824	0.220049
PE P-16:0/20:4	0.673317	0.107227	1.23941	0.0197421	0.0272392
PE P-18:0/18:1	0.15857	-0.328089	0.645228	0.523069	0.552259
PE P-18:0/18:2	-0.37539	-0.859297	0.108518	0.128401	0.147842
PE P-18:0/20:4	0.579886	0.0651133	1.09466	0.0272527	0.0357897
PE P-18:1/18:1	0.141084	-0.370535	0.652704	0.588866	0.614224
PE P-18:1/18:2	-0.430299	-0.921023	0.0604242	0.0856821	0.101515
PE P-18:1/20:4	0.423482	-0.0682721	0.915236	0.0914391	0.10775
PI 16:0_18:1	-0.0596435	-0.527543	0.408256	0.802713	0.820272
PI 16:0_18:2	-0.0636925	-0.639716	0.512331	0.828428	0.843912
PI 16:0_20:4	0.413229	-0.0860866	0.912545	0.104793	0.122822
PI 17:0_20:0	-0.25927	-0.778402	0.259861	0.327646	0.360135
PI 18:0_18:1	-0.509397	-0.997339	-0.0214561	0.0407417	0.0511432
PI 18:0_18:2	-0.807106	-1.42194	-0.192267	0.010086	0.0160102
PI 18:0_20:3	-0.133721	-0.574957	0.307514	0.55252	0.580013
PI 18:0_20:4	0.288472	-0.195332	0.772275	0.242547	0.270231
PS 17:0_20:0	0.175098	-0.297317	0.647513	0.467563	0.497213
SM d18:1/14:0	-0.614522	-1.15378	-0.0752634	0.0255152	0.0339856
SM d18:1/16:0	-1.22501	-1.83893	-0.611089	9.2e-05	0.00131451
SM d18:1/18:0	-0.117881	-0.629788	0.394025	0.651746	0.675502
SM d18:1/18:1	-0.20269	-0.709977	0.304597	0.433559	0.465595
SM d18:1/20:0	-0.228843	-0.757269	0.299582	0.395996	0.425956
SM d18:1/20:1	-0.748728	-1.33191	-0.165545	0.0118584	0.0179523
SM d18:1/22:0	-0.323924	-0.812525	0.164676	0.193812	0.21854
SM d18:1/22:1	-0.816724	-1.40931	-0.224137	0.00690705	0.0118562
SM d18:1/24:0	-0.618777	-1.14112	-0.0964337	0.0202433	0.027755
SM d18:1/24:1	-0.915398	-1.50593	-0.324864	0.00238012	0.00574391
SM d18:1/26:0	-3.60685	-5.09646	-2.11723	2.08e-06	0.000670068
SM d18:1/26:1	-1.71396	-2.50008	-0.927833	1.93e-05	0.000803148
TG 36:0-FA12:0	1.42253	-1.48607	4.33113	0.337775	0.370025
TG 40:0-FA16:0	2.10524	0.335319	3.87516	0.0197382	0.0272392
TG 42:0-FA14:0	1.61518	0.248053	2.98231	0.0205811	0.0281004
TG 42:0-FA16:0	2.1028	0.465917	3.73969	0.0118077	0.017917
TG 42:1-FA16:0	3.32272	1.04742	5.59802	0.0042069	0.00831211
TG 42:1-FA18:1	1.53111	0.189003	2.87322	0.0253533	0.0338389
TG 44:0-FA12:0	1.54966	0.361474	2.73785	0.0105813	0.016489
TG 44:0-FA14:0	2.12659	0.674454	3.57873	0.00410106	0.00815225
TG 44:0-FA16:0	1.83436	0.517652	3.15107	0.00632375	0.0110877
TG 44:0-FA18:0	1.72148	0.304011	3.13895	0.0172973	0.0245772
TG 44:1-FA12:0	1.37301	0.297062	2.44897	0.012381	0.018529
TG 44:1-FA14:0	1.55184	0.432875	2.6708	0.00656416	0.0114174
TG 44:1-FA16:0	2.43724	0.836049	4.03843	0.00285119	0.00633094
TG 44:1-FA16:1	1.62182	0.473588	2.77006	0.00563412	0.0103213
TG 44:1-FA18:1	1.58479	0.35819	2.8114	0.0113315	0.0173962
TG 44:2-FA12:0	1.25357	0.112705	2.39444	0.0312726	0.04058
TG 44:2-FA14:0	1.46728	0.183696	2.75086	0.0250612	0.0335174
TG 44:2-FA16:0	4.32676	1.57481	7.07871	0.00205919	0.00529238
TG 44:2-FA16:1	1.87064	0.657418	3.08387	0.00251094	0.00594984
TG 44:2-FA18:1	1.84527	0.461977	3.22856	0.00893497	0.0144999
TG 44:2-FA18:2	2.1064	0.391863	3.82093	0.0160436	0.0229596
TG 45:0-FA14:0	1.95205	0.506929	3.39718	0.00810916	0.0134524
TG 45:0-FA15:0	1.83161	0.522822	3.14039	0.00608965	0.0108224
TG 45:0-FA16:0	1.79471	0.48391	3.1055	0.00728497	0.012375
TG 45:1-FA15:0	1.2276	0.289266	2.16593	0.0103421	0.016259
TG 45:1-FA16:0	2.00968	0.729124	3.29023	0.00209844	0.0053193
TG 45:1-FA18:1	1.62069	0.434612	2.80677	0.00740308	0.0125106
TG 46:0-FA12:0	1.36815	0.331627	2.40467	0.00968045	0.0154792
TG 46:0-FA14:0	2.28638	0.854784	3.71797	0.00174668	0.00479971
TG 46:0-FA16:0	2.28174	0.864025	3.69945	0.00160793	0.00449395
TG 46:0-FA18:0	1.53346	0.348278	2.71864	0.0112152	0.0172583
TG 46:1-FA12:0	1.28234	0.332776	2.23191	0.00812489	0.0134524
TG 46:1-FA14:0	1.85698	0.725117	2.98884	0.00130172	0.00397816
TG 46:1-FA14:1	2.54342	1.03434	4.05249	0.000955369	0.00353632
TG 46:1-FA16:0	1.80572	0.689873	2.92156	0.00151542	0.00438429
TG 46:1-FA16:1	2.07598	0.868653	3.28331	0.000751345	0.00321497
TG 46:1-FA18:0	1.60995	0.370077	2.84983	0.0109287	0.016857
TG 46:1-FA18:1	1.40392	0.41697	2.39087	0.0053032	0.00993779
TG 46:2-FA12:0	1.32276	0.286216	2.35931	0.0123788	0.018529
TG 46:2-FA14:0	1.77722	0.617865	2.93657	0.00266011	0.00621205
TG 46:2-FA14:1	1.967	0.78187	3.15213	0.00114186	0.00377159
TG 46:2-FA16:0	1.7137	0.496212	2.93118	0.00580159	0.0104525
TG 46:2-FA16:1	1.63357	0.638532	2.62861	0.0012922	0.00397816
TG 46:2-FA18:1	1.42787	0.427963	2.42778	0.00512873	0.00966625
TG 46:2-FA18:2	1.46219	0.317028	2.60736	0.0123298	0.018529
TG 46:3-FA12:0	1.11267	0.212951	2.01238	0.0153564	0.0223677
TG 46:3-FA14:0	1.80223	0.568849	3.03561	0.00418431	0.00829254
TG 46:3-FA14:1	1.90918	0.727844	3.09051	0.00153735	0.00439051
TG 46:3-FA16:0	2.07352	0.673014	3.47403	0.00370998	0.00755865
TG 46:3-FA16:1	1.38977	0.426788	2.35276	0.00467514	0.00894018
TG 46:3-FA18:1	1.6907	0.359133	3.02226	0.0128254	0.018977
TG 46:3-FA18:2	1.70783	0.491815	2.92384	0.00591114	0.0105625
TG 46:3-FA18:3	1.39458	0.323559	2.4656	0.0107083	0.0165954
TG 46:4-FA18:2	2.85136	0.987757	4.71497	0.00271051	0.00621991
TG 47:0-FA14:0	2.12946	0.677535	3.58139	0.00404575	0.00807305
TG 47:0-FA15:0	2.13915	0.726721	3.55158	0.00299355	0.00650426
TG 47:0-FA16:0	2.1333	0.7029	3.5637	0.00346573	0.00715013
TG 47:0-FA17:0	2.30595	0.781888	3.83001	0.00302209	0.00654453
TG 47:1-FA14:0	1.53051	0.43899	2.62203	0.00599184	0.0106776
TG 47:1-FA15:0	1.58806	0.519107	2.65701	0.00359391	0.00739125
TG 47:1-FA16:0	1.78229	0.631276	2.9333	0.00240606	0.00575453
TG 47:1-FA16:1	1.45595	0.519488	2.39241	0.00230964	0.00563622
TG 47:1-FA17:0	1.69202	0.562322	2.82171	0.00332942	0.0069125
TG 47:1-FA18:1	1.3359	0.335771	2.33604	0.00884531	0.0143901
TG 47:2-FA14:0	1.47976	0.408784	2.55074	0.00676763	0.0116474
TG 47:2-FA15:0	1.4072	0.364773	2.44963	0.00814964	0.0134593
TG 47:2-FA16:1	0.760826	0.110227	1.41143	0.0219039	0.0296588
TG 47:2-FA18:1	1.53881	0.533633	2.54399	0.00269555	0.00621991
TG 47:2-FA18:2	1.64701	0.429836	2.86418	0.00799897	0.0133113
TG 48:0-FA14:0	2.0816	0.818986	3.34422	0.00123238	0.00393531
TG 48:0-FA16:0	2.28487	0.922999	3.64674	0.00100789	0.00360198
TG 48:0-FA18:0	2.07383	0.761503	3.38616	0.00195313	0.00512991
TG 48:1-FA12:0	1.16846	0.263067	2.07386	0.0114245	0.0174551
TG 48:1-FA14:0	1.93174	0.808203	3.05528	0.000752126	0.00321497
TG 48:1-FA14:1	2.2323	0.970584	3.49401	0.000524963	0.00303887
TG 48:1-FA16:0	2.11651	0.934556	3.29846	0.000448634	0.00282122
TG 48:1-FA16:1	2.32811	1.05657	3.59966	0.00033252	0.00244346
TG 48:1-FA18:0	1.65063	0.607404	2.69385	0.00192784	0.00510447
TG 48:1-FA18:1	1.8559	0.770517	2.94127	0.000804168	0.00332864
TG 48:2-FA12:0	1.20988	0.310953	2.10881	0.00834095	0.0137405
TG 48:2-FA14:0	1.9889	0.813487	3.16432	0.00091178	0.00348716
TG 48:2-FA14:1	1.96316	0.86921	3.05712	0.000436013	0.0027722
TG 48:2-FA16:0	2.11289	0.889837	3.33595	0.000709354	0.00320668
TG 48:2-FA16:1	1.95256	0.91392	2.9912	0.000229086	0.00201969
TG 48:2-FA18:0	1.30818	0.29514	2.32122	0.0113744	0.0174212
TG 48:2-FA18:1	1.5726	0.647548	2.49765	0.000862351	0.00337711
TG 48:2-FA18:2	2.11748	0.8289	3.40605	0.00127857	0.00397816
TG 48:3-FA12:0	1.24173	0.264158	2.21931	0.0127894	0.0189666
TG 48:3-FA14:0	1.69723	0.659844	2.73462	0.00134303	0.00404765
TG 48:3-FA14:1	2.21899	0.914308	3.52367	0.000857649	0.00337711
TG 48:3-FA16:0	2.03883	0.804034	3.27363	0.00121138	0.00390266
TG 48:3-FA16:1	1.70594	0.7404	2.67148	0.000534359	0.00303887
TG 48:3-FA18:1	1.41768	0.412592	2.42276	0.00570034	0.0103845
TG 48:3-FA18:2	1.62943	0.592461	2.6664	0.00207163	0.00529238
TG 48:3-FA18:3	1.6809	0.576091	2.7857	0.00286401	0.00633094
TG 48:4-FA12:0	1.34055	0.257602	2.42349	0.0152586	0.0222748
TG 48:4-FA14:0	1.60143	0.594327	2.60854	0.00182948	0.00494473
TG 48:4-FA14:1	1.85622	0.782954	2.9295	0.000699533	0.00320668
TG 48:4-FA16:0	2.10204	0.802993	3.40109	0.00151658	0.00438429
TG 48:4-FA16:1	1.62835	0.681777	2.57492	0.000747197	0.00321497
TG 48:4-FA18:1	1.53391	0.449668	2.61815	0.00555723	0.0102378
TG 48:4-FA18:2	1.5412	0.326075	2.75633	0.012922	0.0190767
TG 48:4-FA18:3	1.52057	0.576311	2.46482	0.00159842	0.00448654
TG 49:0-FA15:0	1.89032	0.637555	3.14308	0.00310219	0.00661411
TG 49:0-FA16:0	2.14053	0.783405	3.49765	0.00199242	0.00521216
TG 49:0-FA17:0	2.21957	0.824204	3.61494	0.00182295	0.00494473
TG 49:0-FA18:0	1.975	0.600749	3.34924	0.00485109	0.0092496
TG 49:1-FA14:0	1.74129	0.591816	2.89077	0.00298705	0.00650426
TG 49:1-FA15:0	1.47002	0.491143	2.4489	0.00324675	0.00682757
TG 49:1-FA16:0	1.68682	0.614379	2.75926	0.00205073	0.00529238
TG 49:1-FA16:1	1.89648	0.784639	3.00833	0.000828399	0.00334428
TG 49:1-FA17:0	1.95696	0.778066	3.13586	0.0011398	0.00377159
TG 49:1-FA18:1	1.46126	0.473853	2.44867	0.00372516	0.00756601
TG 49:2-FA14:0	1.66347	0.59522	2.73171	0.0022729	0.00556732
TG 49:2-FA15:0	1.47976	0.461451	2.49806	0.00439763	0.00859752
TG 49:2-FA16:0	1.68283	0.584675	2.78098	0.00266909	0.00621205
TG 49:2-FA16:1	1.4931	0.581446	2.40476	0.0013273	0.004023
TG 49:2-FA17:0	2.01663	0.754363	3.27889	0.00174039	0.00479971
TG 49:2-FA18:1	1.32654	0.456124	2.19696	0.00281694	0.00630917
TG 49:2-FA18:2	1.6702	0.495403	2.845	0.00532863	0.00995142
TG 49:3-FA15:0	1.24498	0.334005	2.15596	0.00739362	0.0125106
TG 49:3-FA16:0	1.38388	0.376311	2.39144	0.0071029	0.0121605
TG 49:3-FA16:1	1.24949	0.435572	2.06342	0.00262244	0.00619161
TG 49:3-FA18:2	1.32646	0.357955	2.29497	0.007267	0.012375
TG 49:3-FA18:3	1.48278	0.421039	2.54452	0.00619649	0.0109527
TG 50:0-FA14:0	1.96768	0.67021	3.26515	0.00295493	0.00650426
TG 50:0-FA16:0	2.2182	0.941414	3.49498	0.000661376	0.00320668
TG 50:0-FA18:0	2.19343	0.876594	3.51027	0.00109589	0.00375502
TG 50:1-FA14:0	1.84439	0.735089	2.9537	0.00111905	0.00377159
TG 50:1-FA16:0	2.0777	0.901793	3.2536	0.000534089	0.00303887
TG 50:1-FA16:1	2.22672	1.06443	3.38901	0.000173406	0.00171829
TG 50:1-FA18:0	2.11876	0.939115	3.2984	0.000431069	0.0027722
TG 50:1-FA18:1	2.06724	0.898673	3.23581	0.000525812	0.00303887
TG 50:1-FA20:1	1.58926	0.448008	2.73052	0.00634572	0.0110965
TG 50:2-FA14:0	1.59213	0.633714	2.55055	0.00113031	0.00377159
TG 50:2-FA14:1	2.01842	0.836232	3.20061	0.000818797	0.00334428
TG 50:2-FA16:0	2.20005	0.949599	3.45049	0.000563971	0.00304891
TG 50:2-FA16:1	1.98531	0.945921	3.02469	0.000181343	0.0017441
TG 50:2-FA18:0	2.1607	0.899088	3.4223	0.000788679	0.00328533
TG 50:2-FA18:1	1.84514	0.849217	2.84106	0.000282086	0.00214517
TG 50:2-FA18:2	2.35789	0.942235	3.77355	0.00109665	0.00375502
TG 50:2-FA20:2	1.8241	0.714982	2.93322	0.00126664	0.00396354
TG 50:3-FA14:0	1.77919	0.721767	2.83661	0.000974511	0.0035605
TG 50:3-FA14:1	1.89351	0.79718	2.98983	0.000711452	0.00320668
TG 50:3-FA16:0	1.92599	0.790667	3.06132	0.000884409	0.00344288
TG 50:3-FA16:1	1.83265	0.796192	2.86911	0.000529088	0.00303887
TG 50:3-FA18:0	2.02891	0.774158	3.28366	0.00152847	0.00438429
TG 50:3-FA18:1	1.80274	0.772132	2.83334	0.000607203	0.00306376
TG 50:3-FA18:2	2.0191	0.869294	3.16891	0.000577929	0.00304891
TG 50:3-FA18:3	1.82789	0.675196	2.98058	0.00188342	0.00504819
TG 50:3-FA20:3	2.38694	1.02507	3.74881	0.000592066	0.00304891
TG 50:4-FA14:0	1.88591	0.727934	3.04388	0.00141265	0.00419943
TG 50:4-FA14:1	2.52635	1.20186	3.85083	0.000185136	0.00175477
TG 50:4-FA16:0	1.93414	0.822256	3.04603	0.000651094	0.00320162
TG 50:4-FA16:1	1.59744	0.715957	2.47892	0.000382485	0.0025525
TG 50:4-FA18:1	1.61987	0.644591	2.59514	0.00113246	0.00377159
TG 50:4-FA18:2	2.01285	0.746997	3.2787	0.0018297	0.00494473
TG 50:4-FA18:3	1.69942	0.73182	2.66703	0.000576732	0.00304891
TG 50:4-FA20:4	2.93474	1.27627	4.59322	0.000523881	0.00303887
TG 50:5-FA14:0	1.38467	0.405133	2.3642	0.00559528	0.010279
TG 50:5-FA16:0	1.84613	0.638287	3.05397	0.00273804	0.00626111
TG 50:5-FA16:1	1.61232	0.74424	2.4804	0.000272294	0.00211944
TG 50:5-FA18:1	1.83541	0.701731	2.96909	0.00150793	0.00438429
TG 50:5-FA18:2	1.82639	0.666514	2.98626	0.002027	0.00526055
TG 50:5-FA18:3	1.57255	0.574974	2.57013	0.00200408	0.00522177
TG 50:5-FA20:4	2.85921	1.2912	4.42721	0.00035166	0.00247822
TG 50:5-FA20:5	1.36169	0.109878	2.6135	0.0330068	0.042661
TG 51:0-FA16:0	2.06387	0.794904	3.33284	0.00143398	0.00424355
TG 51:0-FA17:0	2.19185	0.878328	3.50536	0.00107335	0.00375502
TG 51:0-FA18:0	2.07552	0.714259	3.43679	0.00280477	0.00630917
TG 51:1-FA15:0	1.24738	0.353782	2.14097	0.00622042	0.0109654
TG 51:1-FA16:0	1.99936	0.828947	3.16978	0.000813644	0.00334428
TG 51:1-FA17:0	1.95405	0.815519	3.09259	0.000768598	0.00323307
TG 51:1-FA18:0	1.63644	0.575945	2.69693	0.00249125	0.00592465
TG 51:1-FA18:1	1.75888	0.690553	2.82722	0.0012516	0.00393531
TG 51:2-FA15:0	1.00527	0.258069	1.75248	0.00836683	0.0137485
TG 51:2-FA16:0	1.87076	0.789785	2.95174	0.000693956	0.00320668
TG 51:2-FA16:1	1.71706	0.746122	2.68799	0.000528044	0.00303887
TG 51:2-FA17:0	2.02822	0.828738	3.2277	0.000919281	0.00349541
TG 51:2-FA18:1	1.27056	0.435416	2.1057	0.00286538	0.00633094
TG 51:2-FA18:2	2.01529	0.731807	3.29877	0.00208758	0.00531236
TG 51:3-FA15:0	1.07184	0.187234	1.95646	0.0175583	0.0247482
TG 51:3-FA16:1	1.52078	0.626466	2.41509	0.000859408	0.00337711
TG 51:3-FA17:0	1.75265	0.666732	2.83858	0.00155971	0.00439676
TG 51:3-FA18:2	1.5249	0.473204	2.57659	0.00448542	0.00867889
TG 51:3-FA18:3	1.72342	0.582477	2.86436	0.00307071	0.00658441
TG 51:4-FA15:0	1.40718	0.350316	2.46405	0.00906413	0.0146369
TG 51:4-FA16:1	1.534	0.608226	2.45978	0.00116367	0.0038064
TG 51:4-FA18:2	1.36156	0.253948	2.46917	0.0159816	0.0229356
TG 51:4-FA18:3	1.31796	0.440801	2.19512	0.0032305	0.00681531
TG 51:5-FA18:2	1.16053	0.181176	2.13989	0.0202034	0.027755
TG 51:5-FA18:3	1.12911	0.213832	2.04439	0.015612	0.0226392
TG 52:0-FA16:0	2.02628	0.803378	3.24919	0.00116403	0.0038064
TG 52:0-FA18:0	1.82919	0.698359	2.96003	0.0015225	0.00438429
TG 52:0-FA20:0	0.34682	-0.538947	1.23259	0.442832	0.472451
TG 52:1-FA16:0	2.02197	0.88602	3.15792	0.000485371	0.00296666
TG 52:1-FA16:1	2.1297	0.983138	3.27626	0.000272038	0.00211944
TG 52:1-FA18:0	1.96633	0.838529	3.09414	0.000632664	0.00313457
TG 52:1-FA18:1	1.89682	0.821549	2.9721	0.000545314	0.00304891
TG 52:1-FA20:0	-0.915891	-1.96936	0.137574	0.0883794	0.104332
TG 52:1-FA20:1	1.77584	0.524391	3.02729	0.00541513	0.0100136
TG 52:2-FA14:0	1.439	0.34076	2.53725	0.0102259	0.016115
TG 52:2-FA16:0	1.71936	0.728405	2.71032	0.000672279	0.00320668
TG 52:2-FA16:1	1.93391	0.900525	2.96729	0.00024451	0.00207675
TG 52:2-FA18:0	2.29264	0.987518	3.59776	0.000575364	0.00304891
TG 52:2-FA18:1	1.65075	0.709628	2.59188	0.000586422	0.00304891
TG 52:2-FA18:2	2.27663	0.954622	3.59863	0.000737467	0.00321497
TG 52:2-FA20:0	-0.39811	-1.77661	0.980387	0.571368	0.596925
TG 52:2-FA20:1	1.49718	0.443469	2.5509	0.00535543	0.00995142
TG 52:2-FA20:2	2.23533	0.93895	3.53172	0.000726085	0.00320851
TG 52:3-FA14:0	2.07734	0.892744	3.26193	0.000588087	0.00304891
TG 52:3-FA16:0	2.09018	0.855353	3.325	0.000907895	0.00348716
TG 52:3-FA16:1	1.53526	0.661633	2.40889	0.000572501	0.00304891
TG 52:3-FA18:0	1.91818	0.809974	3.0264	0.000692652	0.00320668
TG 52:3-FA18:1	1.91845	0.780717	3.05619	0.000950119	0.00353632
TG 52:3-FA18:2	2.08506	0.844637	3.32549	0.00098578	0.00356188
TG 52:3-FA18:3	1.78957	0.705764	2.87337	0.001211	0.00390266
TG 52:3-FA20:0	2.08162	0.810508	3.35273	0.0013287	0.004023
TG 52:3-FA20:1	2.01086	0.647978	3.37374	0.00383016	0.00773125
TG 52:3-FA20:2	2.06955	0.931181	3.20793	0.000366361	0.00253181
TG 52:3-FA20:3	2.95235	1.36212	4.54259	0.000273935	0.00211944
TG 52:3-FA22:1	2.18045	0.936555	3.42434	0.000591104	0.00304891
TG 52:4-FA14:0	2.38087	1.12663	3.63511	0.000198822	0.0018314
TG 52:4-FA16:0	2.33621	0.921641	3.75078	0.00120816	0.00390266
TG 52:4-FA16:1	1.66988	0.673605	2.66615	0.0010193	0.00362293
TG 52:4-FA18:0	1.99389	0.838223	3.14956	0.000720768	0.00320668
TG 52:4-FA18:1	1.54674	0.604245	2.48923	0.00129754	0.00397816
TG 52:4-FA18:2	2.09285	0.65096	3.53474	0.00444372	0.00862372
TG 52:4-FA18:3	1.71873	0.676065	2.76139	0.00123441	0.00393531
TG 52:4-FA20:0	2.18621	0.79172	3.5807	0.00212109	0.00534815
TG 52:4-FA20:2	2.09987	0.933302	3.26643	0.000418681	0.00273817
TG 52:4-FA20:3	2.75265	1.36219	4.14311	0.000104423	0.00141098
TG 52:4-FA20:4	3.65044	1.76003	5.54084	0.000153862	0.0016496
TG 52:4-FA22:1	1.89415	0.770131	3.01817	0.000957079	0.00353632
TG 52:4-FA22:4	3.43163	1.63579	5.22747	0.00018022	0.0017441
TG 52:5-FA14:0	2.44409	1.12895	3.75923	0.000270055	0.00211944
TG 52:5-FA16:0	1.83032	0.657633	3.003	0.00222004	0.00549411
TG 52:5-FA16:1	1.906	0.784914	3.02708	0.000861596	0.00337711
TG 52:5-FA18:1	1.56832	0.64741	2.48924	0.000844336	0.00337711
TG 52:5-FA18:2	1.7511	0.592793	2.9094	0.0030463	0.00657507
TG 52:5-FA18:3	1.90105	0.743139	3.05895	0.00129151	0.00397816
TG 52:5-FA20:3	2.48721	1.23274	3.74168	0.000101922	0.00141098
TG 52:5-FA20:4	3.33749	1.63251	5.04247	0.000124742	0.00148329
TG 52:5-FA20:5	1.62869	0.223363	3.03401	0.0231179	0.0311092
TG 52:5-FA22:5	2.36414	0.987795	3.74048	0.000760959	0.0032316
TG 52:6-FA14:0	1.89434	0.644442	3.14424	0.00297303	0.00650426
TG 52:6-FA16:0	1.4541	0.411274	2.49693	0.00627713	0.0110356
TG 52:6-FA16:1	1.32333	0.475242	2.17142	0.00222621	0.00549411
TG 52:6-FA18:1	1.64062	0.564276	2.71696	0.00281287	0.00630917
TG 52:6-FA18:2	1.7129	0.595945	2.82986	0.00264979	0.00621205
TG 52:6-FA18:3	1.22253	0.367494	2.07757	0.00507315	0.00958914
TG 52:6-FA20:4	3.34497	1.73117	4.95877	4.86e-05	0.00117611
TG 52:6-FA20:5	1.42571	0.375878	2.47555	0.00777474	0.0131048
TG 52:6-FA22:6	1.38087	0.178601	2.58314	0.0243778	0.0326702
TG 52:7-FA16:0	2.10629	0.827215	3.38536	0.00124863	0.00393531
TG 52:7-FA18:1	1.83504	0.741636	2.92845	0.00100411	0.00360198
TG 52:7-FA20:5	1.35471	0.241514	2.46791	0.0170703	0.0243225
TG 52:7-FA22:6	1.01121	0.164887	1.85754	0.0191901	0.026817
TG 52:8-FA16:1	1.85921	0.829944	2.88847	0.000399552	0.00263947
TG 52:8-FA18:2	2.25088	0.911978	3.58978	0.000984318	0.00356188
TG 53:0-FA16:0	1.99366	0.663707	3.32362	0.00330259	0.00690062
TG 53:1-FA16:0	1.81278	0.71187	2.91369	0.00124958	0.00393531
TG 53:1-FA17:0	1.74512	0.69595	2.79429	0.00111384	0.00377159
TG 53:1-FA18:0	1.81847	0.68635	2.95058	0.00164279	0.00455247
TG 53:1-FA18:1	1.60762	0.622993	2.59224	0.0013739	0.00410289
TG 53:2-FA16:0	1.89162	0.75755	3.0257	0.00107851	0.00375502
TG 53:2-FA17:0	1.37746	0.507523	2.2474	0.00191304	0.0050902
TG 53:2-FA18:1	1.37863	0.507884	2.24938	0.00191466	0.0050902
TG 53:2-FA18:2	2.05197	0.783172	3.32076	0.00152563	0.00438429
TG 53:3-FA16:0	1.326	0.337034	2.31496	0.00859109	0.0140464
TG 53:3-FA17:0	1.50233	0.490719	2.51394	0.00360604	0.00739294
TG 53:3-FA18:2	1.68511	0.58435	2.78586	0.00269596	0.00621991
TG 53:4-FA16:0	1.96166	0.761113	3.16221	0.00136228	0.00408685
TG 53:4-FA17:0	1.69991	0.549751	2.85007	0.00377012	0.00763361
TG 53:4-FA18:2	1.67221	0.531955	2.81247	0.00404887	0.00807305
TG 53:4-FA18:3	1.41496	0.503871	2.32606	0.00233532	0.00567769
TG 53:4-FA20:4	3.15141	1.47331	4.8295	0.000232561	0.00201969
TG 53:5-FA20:4	2.73008	1.31822	4.14194	0.000150684	0.00164245
TG 53:6-FA20:4	2.57681	1.30283	3.85079	7.36e-05	0.00125809
TG 54:0-FA16:0	1.00324	-0.0911539	2.09764	0.0723808	0.0866979
TG 54:0-FA18:0	1.28069	0.360076	2.20131	0.00639995	0.0111615
TG 54:1-FA16:0	0.898882	0.0441531	1.75361	0.0392829	0.049501
TG 54:1-FA18:0	1.44494	0.487258	2.40263	0.00310479	0.00661411
TG 54:1-FA18:1	1.47373	0.493528	2.45393	0.00321082	0.00679572
TG 54:1-FA20:0	-1.1346	-2.13422	-0.134972	0.0261079	0.0347044
TG 54:1-FA20:1	1.34336	0.215506	2.47121	0.0195713	0.0271178
TG 54:2-FA16:0	1.83022	0.586207	3.07423	0.00393226	0.00791291
TG 54:2-FA18:0	1.61478	0.556068	2.6735	0.00279531	0.00630917
TG 54:2-FA18:1	1.48567	0.484517	2.48681	0.00363154	0.00742197
TG 54:2-FA18:2	1.97767	0.715905	3.23943	0.00212618	0.00534815
TG 54:2-FA20:0	-1.92125	-3.5415	-0.300991	0.0201221	0.027705
TG 54:2-FA20:1	1.60485	0.398888	2.81082	0.00910075	0.0146598
TG 54:2-FA20:2	2.10739	0.857871	3.35691	0.000947746	0.00353632
TG 54:3-FA16:0	2.43148	1.01438	3.84858	0.000771192	0.00323307
TG 54:3-FA16:1	1.37837	0.381698	2.37505	0.00671669	0.0116209
TG 54:3-FA18:0	1.84342	0.670685	3.01616	0.00206403	0.00529238
TG 54:3-FA18:1	1.08722	0.219171	1.95528	0.0140952	0.0206688
TG 54:3-FA18:2	1.8493	0.654773	3.04383	0.00241092	0.00575453
TG 54:3-FA18:3	1.52411	0.474857	2.57336	0.00441362	0.00859752
TG 54:3-FA20:1	2.4133	0.746679	4.07991	0.00453874	0.00875616
TG 54:3-FA20:2	2.14795	0.903178	3.39272	0.000719425	0.00320668
TG 54:3-FA20:3	3.0506	1.54027	4.56093	7.53e-05	0.00125809
TG 54:4-FA16:0	2.95024	1.45033	4.45014	0.000115657	0.00142716
TG 54:4-FA16:1	1.81918	0.753126	2.88523	0.000823998	0.00334428
TG 54:4-FA18:0	1.84314	0.653622	3.03266	0.00238998	0.00574649
TG 54:4-FA18:1	1.24316	0.267713	2.21862	0.012494	0.0186554
TG 54:4-FA18:2	1.32876	0.30783	2.34969	0.0107436	0.0166106
TG 54:4-FA18:3	1.54824	0.550113	2.54637	0.00236433	0.00572693
TG 54:4-FA20:1	1.93838	0.565335	3.31142	0.0056582	0.0103365
TG 54:4-FA20:2	2.52473	1.07021	3.97924	0.00066875	0.00320668
TG 54:4-FA20:3	2.93031	1.46209	4.39852	9.16e-05	0.00131451
TG 54:4-FA20:4	3.67464	1.92625	5.42304	3.8e-05	0.00110104
TG 54:4-FA22:1	1.59853	0.47347	2.72358	0.00535612	0.00995142
TG 54:4-FA22:4	3.63506	1.74207	5.52806	0.000167444	0.00171027
TG 54:5-FA16:0	3.44312	1.76618	5.12007	5.72e-05	0.00119735
TG 54:5-FA16:1	2.4863	1.29386	3.67875	4.38e-05	0.00110104
TG 54:5-FA18:0	1.47885	0.456305	2.5014	0.00458851	0.00882613
TG 54:5-FA18:1	1.41024	0.389726	2.43075	0.00675967	0.0116474
TG 54:5-FA18:2	1.15254	0.0580251	2.24705	0.03903	0.0494682
TG 54:5-FA18:3	1.17833	0.328109	2.02855	0.00660092	0.0114509
TG 54:5-FA20:2	1.85145	0.753915	2.94898	0.000945362	0.00353632
TG 54:5-FA20:3	3.01389	1.54992	4.47787	5.46e-05	0.00119735
TG 54:5-FA20:4	4.11286	2.24248	5.98325	1.63e-05	0.000763182
TG 54:5-FA20:5	1.23719	0.0793435	2.39503	0.0362355	0.0462852
TG 54:5-FA22:1	1.26689	0.278383	2.25539	0.0120073	0.0181358
TG 54:5-FA22:4	3.30089	1.62752	4.97426	0.00011053	0.00142716
TG 54:5-FA22:5	2.84648	1.29785	4.39512	0.000315132	0.002342
TG 54:6-FA16:0	2.9238	1.32433	4.52328	0.000339979	0.00245949
TG 54:6-FA16:1	2.57239	1.34066	3.80411	4.25e-05	0.00110104
TG 54:6-FA18:1	1.15209	0.271185	2.033	0.0103672	0.0162594
TG 54:6-FA18:2	1.28723	0.0422453	2.53222	0.0427166	0.0532127
TG 54:6-FA18:3	1.02387	0.170699	1.87704	0.0186674	0.0261985
TG 54:6-FA20:3	2.31369	1.18521	3.44218	5.86e-05	0.00119735
TG 54:6-FA20:4	4.05828	2.25355	5.86301	1.05e-05	0.000684379
TG 54:6-FA20:5	1.60886	0.350547	2.86718	0.0122113	0.0184013
TG 54:6-FA22:5	2.31413	1.0381	3.59015	0.000378718	0.0025525
TG 54:6-FA22:6	1.70782	0.255889	3.15974	0.0211447	0.0288097
TG 54:7-FA16:1	1.86711	0.786838	2.94739	0.000705219	0.00320668
TG 54:7-FA18:1	1.11334	0.25039	1.97629	0.0114499	0.0174551
TG 54:7-FA18:2	1.11825	0.0895872	2.14691	0.0331172	0.0427193
TG 54:7-FA18:3	1.0103	0.116612	1.90398	0.0267115	0.0352204
TG 54:7-FA20:4	3.07494	1.71107	4.4388	9.92e-06	0.000684379
TG 54:7-FA20:5	1.8148	0.430819	3.19878	0.0101674	0.0160932
TG 54:7-FA22:5	2.04529	0.837861	3.25272	0.000900103	0.00348324
TG 54:7-FA22:6	1.31328	0.305441	2.32111	0.0106505	0.016545
TG 54:8-FA18:2	1.11624	0.184283	2.04819	0.0188986	0.0264661
TG 54:8-FA18:3	0.962425	0.183429	1.74142	0.0154577	0.0224652
TG 54:8-FA20:4	2.71514	1.46853	3.96175	1.96e-05	0.000803148
TG 54:8-FA20:5	1.41446	0.267028	2.5619	0.0156886	0.0226498
TG 54:8-FA22:6	1.22125	0.196084	2.24643	0.0195515	0.0271178
TG 55:1-FA16:0	1.83877	0.438808	3.23874	0.0100444	0.015983
TG 55:1-FA18:1	1.37813	0.372089	2.38416	0.00725583	0.012375
TG 55:2-FA18:1	1.21068	0.282308	2.13905	0.0105892	0.016489
TG 55:2-FA18:2	1.28199	0.237183	2.32679	0.0161769	0.0230998
TG 55:3-FA18:1	1.0006	0.113324	1.88787	0.0270848	0.0356407
TG 55:3-FA18:2	1.66638	0.481957	2.85081	0.00582457	0.010465
TG 55:4-FA18:1	0.134378	-0.576897	0.845652	0.711169	0.734762
TG 55:4-FA18:2	1.37629	0.203752	2.54883	0.0214173	0.02906
TG 55:5-FA18:1	1.61666	0.42337	2.80996	0.0079228	0.0132467
TG 55:5-FA18:2	0.878776	-0.430346	2.1879	0.188286	0.213412
TG 55:5-FA20:4	3.31965	1.81341	4.8259	1.56e-05	0.000763182
TG 55:7-FA15:0	0.936567	0.108129	1.765	0.0267065	0.0352204
TG 55:7-FA22:6	0.926822	-0.00246476	1.85611	0.0506107	0.0623341
TG 56:1-FA16:0	1.52673	0.381413	2.67205	0.00898378	0.0145431
TG 56:1-FA18:1	0.713603	-0.319914	1.74712	0.175967	0.200143
TG 56:10-FA18:2	0.590131	-0.324201	1.50446	0.205869	0.230151
TG 56:2-FA16:0	0.920355	-0.448762	2.28947	0.187659	0.213071
TG 56:2-FA18:0	1.0129	-0.0106237	2.03643	0.0524258	0.0642069
TG 56:2-FA20:0	-2.15461	-3.56035	-0.748861	0.00266398	0.00621205
TG 56:2-FA20:1	0.719564	-0.262644	1.70177	0.15104	0.173603
TG 56:3-FA16:0	2.754	0.692428	4.81558	0.00883784	0.0143901
TG 56:3-FA18:0	1.99677	0.71785	3.27569	0.00221277	0.00549411
TG 56:3-FA18:1	0.909914	-0.215741	2.03557	0.113121	0.131874
TG 56:3-FA18:2	0.955816	-0.163283	2.07492	0.0941319	0.110525
TG 56:3-FA20:0	-1.8956	-3.76323	-0.0279678	0.0466665	0.0578028
TG 56:3-FA20:1	0.67077	-0.444517	1.78606	0.238483	0.266157
TG 56:3-FA20:2	1.7647	0.61172	2.91769	0.00270128	0.00621991
TG 56:4-FA16:0	3.26204	1.613	4.91109	0.000105715	0.00141098
TG 56:4-FA18:0	2.56324	1.21318	3.9133	0.000198273	0.0018314
TG 56:4-FA18:1	1.70046	0.516366	2.88456	0.00488268	0.00928277
TG 56:4-FA18:2	1.42173	0.165858	2.6776	0.0264997	0.0350826
TG 56:4-FA20:1	1.39981	-0.046662	2.84627	0.0578627	0.0707331
TG 56:4-FA20:2	1.37932	0.360936	2.3977	0.0079399	0.0132467
TG 56:4-FA20:3	2.48691	1.19683	3.777	0.000157933	0.00166593
TG 56:4-FA20:4	3.14249	1.58187	4.70312	7.93e-05	0.00125809
TG 56:4-FA22:4	4.00139	2.11932	5.88346	3.09e-05	0.00100924
TG 56:5-FA16:0	2.92507	1.46865	4.38149	8.27e-05	0.00125809
TG 56:5-FA18:0	2.67578	1.31824	4.03333	0.000111924	0.00142716
TG 56:5-FA18:1	2.54491	1.22924	3.86057	0.00014993	0.00164245
TG 56:5-FA18:2	1.67696	0.495065	2.85886	0.00542021	0.0100136
TG 56:5-FA20:1	1.69153	0.15873	3.22433	0.0305467	0.0397959
TG 56:5-FA20:2	1.26206	0.238632	2.28549	0.0156504	0.0226446
TG 56:5-FA20:3	2.11254	0.997073	3.228	0.000205708	0.00186851
TG 56:5-FA20:4	3.00375	1.54163	4.46588	5.66e-05	0.00119735
TG 56:5-FA22:4	3.61279	1.88582	5.33977	4.13e-05	0.00110104
TG 56:5-FA22:5	2.22673	0.985779	3.46768	0.000436601	0.0027722
TG 56:6-FA16:0	1.80667	0.72212	2.89122	0.0010948	0.00375502
TG 56:6-FA18:0	2.46088	1.18055	3.74121	0.000165093	0.00171027
TG 56:6-FA18:1	2.05836	0.951191	3.16553	0.000268639	0.00211944
TG 56:6-FA18:2	2.28585	1.06082	3.51089	0.000254985	0.00211944
TG 56:6-FA18:3	1.64731	0.59211	2.70251	0.00221509	0.00549411
TG 56:6-FA20:2	1.37349	0.277785	2.4692	0.0140159	0.0205986
TG 56:6-FA20:3	1.60787	0.679296	2.53643	0.000689354	0.00320668
TG 56:6-FA20:4	3.23149	1.83064	4.63234	6.15e-06	0.000670068
TG 56:6-FA20:5	1.01779	0.0409274	1.99466	0.0411436	0.0515477
TG 56:6-FA22:4	3.93881	2.09643	5.78118	2.79e-05	0.000959334
TG 56:6-FA22:5	1.941	0.78836	3.09364	0.000965125	0.00354602
TG 56:6-FA22:6	1.52907	0.287304	2.77084	0.015803	0.0227647
TG 56:7-FA16:0	1.53751	0.364682	2.71033	0.0101874	0.0160932
TG 56:7-FA16:1	1.72035	0.778775	2.66193	0.000342223	0.00245949
TG 56:7-FA18:0	1.63581	0.548174	2.72345	0.00320051	0.00679572
TG 56:7-FA18:1	1.69295	0.538557	2.84734	0.00404867	0.00807305
TG 56:7-FA18:2	1.87662	0.789919	2.96333	0.000712686	0.00320668
TG 56:7-FA18:3	1.99478	0.900663	3.0889	0.000352408	0.00247822
TG 56:7-FA20:3	1.632	0.690576	2.57343	0.000679605	0.00320668
TG 56:7-FA20:4	2.42192	1.30602	3.53782	2.1e-05	0.000808353
TG 56:7-FA20:5	1.01328	0.052296	1.97426	0.0387696	0.0492337
TG 56:7-FA22:4	3.11336	1.60406	4.62267	5.28e-05	0.00119735
TG 56:7-FA22:5	2.14184	0.896996	3.38668	0.000745559	0.00321497
TG 56:7-FA22:6	1.42139	0.21067	2.63211	0.0213914	0.02906
TG 56:8-FA16:0	1.84696	0.449181	3.24474	0.009603	0.015393
TG 56:8-FA16:1	1.19127	0.304809	2.07774	0.00844122	0.013836
TG 56:8-FA18:1	1.2586	0.311295	2.20591	0.00921346	0.0148049
TG 56:8-FA18:2	1.80971	0.565852	3.05356	0.00435018	0.00854359
TG 56:8-FA18:3	1.38332	0.475705	2.29094	0.0028152	0.00630917
TG 56:8-FA20:4	2.18301	1.08862	3.2774	9.25e-05	0.00131451
TG 56:8-FA20:5	0.938324	-0.0376033	1.91425	0.0595048	0.0726048
TG 56:8-FA22:5	1.90568	0.762993	3.04837	0.00108057	0.00375502
TG 56:8-FA22:6	1.76352	0.375721	3.15131	0.0127531	0.0189558
TG 56:9-FA18:3	1.34347	0.418495	2.26844	0.00441708	0.00859752
TG 56:9-FA20:4	2.04967	1.00857	3.09076	0.000113992	0.00142716
TG 56:9-FA20:5	1.00955	-0.141136	2.16024	0.085511	0.101496
TG 56:9-FA22:6	1.1329	0.0873606	2.17844	0.0336928	0.0432909
TG 57:10-FA22:6	-1.05976	-1.84051	-0.279015	0.007805	0.013122
TG 57:2-FA18:1	1.06292	0.0447669	2.08108	0.0407425	0.0511432
TG 57:3-FA18:2	1.10037	-0.0452407	2.24597	0.0597595	0.0727797
TG 58:10-FA18:2	1.21118	0.0597771	2.36259	0.0392345	0.049501
TG 58:10-FA20:4	2.23222	1.12136	3.34308	8.2e-05	0.00125809
TG 58:10-FA20:5	1.56142	0.452616	2.67022	0.00577965	0.0104417
TG 58:10-FA22:5	2.07647	0.692851	3.46008	0.00326707	0.00684829
TG 58:10-FA22:6	1.28451	0.0920963	2.47692	0.0347429	0.0444654
TG 58:2-FA18:1	0.266309	-0.652993	1.18561	0.570188	0.596645
TG 58:3-FA18:1	0.213211	-0.638811	1.06523	0.623806	0.64757
TG 58:5-FA18:1	2.94819	1.42618	4.4702	0.000146744	0.00164245
TG 58:6-FA16:0	1.71459	0.617111	2.81208	0.0021983	0.00549411
TG 58:6-FA18:0	2.18597	0.951837	3.42011	0.000517361	0.00303887
TG 58:6-FA18:1	2.5438	1.28166	3.80593	7.81e-05	0.00125809
TG 58:6-FA20:4	2.88534	1.4593	4.31137	7.32e-05	0.00125809
TG 58:6-FA22:4	3.20882	1.71938	4.69825	2.42e-05	0.000877752
TG 58:6-FA22:5	2.16461	0.94937	3.37985	0.000480991	0.00296666
TG 58:7-FA16:0	1.31904	0.245913	2.39216	0.0159918	0.0229356
TG 58:7-FA18:0	1.45776	0.381504	2.53402	0.00793749	0.0132467
TG 58:7-FA18:1	1.48816	0.503446	2.47287	0.0030563	0.00657507
TG 58:7-FA18:2	2.09628	0.979317	3.21324	0.000234704	0.00201969
TG 58:7-FA20:4	2.9844	1.70308	4.26572	4.99e-06	0.000670068
TG 58:7-FA22:4	2.69266	1.37171	4.01361	6.46e-05	0.00124311
TG 58:7-FA22:5	1.80256	0.719745	2.88537	0.00110337	0.00375836
TG 58:7-FA22:6	1.23294	0.0963135	2.36958	0.0334997	0.0431275
TG 58:8-FA18:1	0.835291	-0.0409032	1.71149	0.0616969	0.0749996
TG 58:8-FA18:2	1.29877	0.313378	2.28416	0.00978661	0.0156108
TG 58:8-FA20:3	2.55347	1.42384	3.6831	9.41e-06	0.000684379
TG 58:8-FA20:4	3.21523	1.84934	4.58111	3.96e-06	0.000670068
TG 58:8-FA22:5	1.51016	0.517778	2.50255	0.00285834	0.00633094
TG 58:8-FA22:6	1.0039	-0.00410767	2.01191	0.0509409	0.0625054
TG 58:9-FA18:1	1.03922	0.0406818	2.03776	0.0413687	0.0517306
TG 58:9-FA18:2	0.896482	-0.0704054	1.86337	0.0691794	0.0831679
TG 58:9-FA20:4	2.9323	1.61802	4.24659	1.23e-05	0.000729012
TG 58:9-FA22:5	1.7181	0.63167	2.80452	0.00193829	0.00511146
TG 58:9-FA22:6	1.01024	-0.0570015	2.07747	0.063556	0.0771162
TG 60:10-FA22:5	1.92908	0.827247	3.03092	0.00060029	0.00306376
TG 60:10-FA22:6	1.78528	0.536975	3.03359	0.00506191	0.00958914
TG 60:11-FA22:5	1.28542	0.199106	2.37173	0.0203843	0.0278898
TG 60:11-FA22:6	1.07633	0.0627565	2.0899	0.0374048	0.0476857
TG 60:12-FA22:6	0.720525	-0.363811	1.80486	0.192791	0.217764
