# Supplementary material for: Ethnic Disparities in Lipid Metabolism and Clinical Outcomes between Dutch South Asians and Dutch White Caucasians with Type 2 Diabetes Mellitus
Source: Metabolites. 2024 Jan 3;14(1):33. doi: 10.3390/metabo14010033 (PMC10819672; doi:10.3390/metabo14010033)
Supplement: Supplementary file 1 [file metabolites-14-00033-s001.zip › metabolites-2784019-supplementary/metabolites-2784019 - Table S5.xlsx]

## Sheet: Sheet1
Table S5. Commonly and uniquely differential lipid species in Dutch South Asians and Dutch white Caucasians (Reference: healthy control)
Commonly lower in T2DM	CE 12:0
	CE 15:0
	CE 17:0
	CE 18:2
	CE 20:0
	CE 20:1
	CE 20:2
	CE 22:0
	CE 22:1
	CE 22:4
	CE 24:0
	DG 20:0_20:0
	HexCER d18:1/16:0
	HexCER d18:1/18:0
	HexCER d18:1/20:0
	HexCER d18:1/22:0
	HexCER d18:1/24:0
	HexCER d18:1/24:1
	LacCER d18:1/16:0
	LacCER d18:1/24:1
	LPC 17:0
	LPC 18:2
	PC 17:0_18:2
	PC 18:1_18:2
	PC 18:2_18:2
	SM d18:1/14:0
	SM d18:1/16:0
	SM d18:1/22:1
	SM d18:1/24:1
	SM d18:1/26:0
	SM d18:1/26:1
DSA-T2DM uniquely lower	CE 18:0
	CE 20:5
	CE 22:5
	CE 22:6
	FA 20:5
	LPC 16:0
	LPC 18:0
	LPC 18:1
	PC 18:0_20:5
DwC-T2DM uniquely lower	CE 22:2
	FFA 12:0
	FFA 14:1
	FFA 22:2
	FFA 24:0
	LPE 18:2
	PC 16:0_16:0
	PC 16:0_18:2
	PC 18:0_18:2
	PC 18:2_16:1
	PI 18:0_18:2
	SM d18:1/20:1
	SM d18:1/24:0
	TG 54:1-FA20:0
	TG 54:2-FA20:0
	TG 56:2-FA20:0
	TG 57:10-FA22:6
Commonly higher in T2DM	DG 14:0_18:1
	DG 14:0_18:2
	DG 16:0_16:0
	DG 16:0_16:1
	DG 16:0_20:4
	DG 16:1_18:1
	DG 16:1_18:2
	DG 18:0_18:1
	DG 18:0_18:2
	DG 18:1_18:1
	DG 18:1_20:3
	DG 18:2_20:4
	PC 16:0_16:1
	PC 16:0_20:4
	PC 16:0_22:4
	PE 16:0_18:1
	PE 16:0_20:4
	PE 18:0_18:1
	PE 18:0_20:4
	PE 18:1_18:1
	PE 18:1_20:4
	TG 42:1-FA16:0
	TG 44:0-FA14:0
	TG 44:0-FA16:0
	TG 44:1-FA16:0
	TG 44:1-FA16:1
	TG 44:2-FA16:0
	TG 44:2-FA16:1
	TG 44:2-FA18:1
	TG 45:0-FA14:0
	TG 45:0-FA15:0
	TG 45:0-FA16:0
	TG 45:1-FA15:0
	TG 45:1-FA16:0
	TG 46:0-FA14:0
	TG 46:0-FA16:0
	TG 46:1-FA14:0
	TG 46:1-FA14:1
	TG 46:1-FA16:0
	TG 46:1-FA16:1
	TG 46:2-FA14:0
	TG 46:2-FA14:1
	TG 46:2-FA16:1
	TG 46:2-FA18:1
	TG 46:3-FA14:0
	TG 46:3-FA14:1
	TG 46:3-FA16:0
	TG 46:3-FA18:2
	TG 47:0-FA14:0
	TG 47:0-FA15:0
	TG 47:0-FA16:0
	TG 47:0-FA17:0
	TG 47:1-FA14:0
	TG 47:1-FA15:0
	TG 47:1-FA16:0
	TG 47:1-FA16:1
	TG 47:1-FA17:0
	TG 47:1-FA18:1
	TG 47:2-FA14:0
	TG 47:2-FA15:0
	TG 47:2-FA16:1
	TG 47:2-FA18:1
	TG 48:0-FA14:0
	TG 48:0-FA16:0
	TG 48:0-FA18:0
	TG 48:1-FA14:0
	TG 48:1-FA14:1
	TG 48:1-FA16:0
	TG 48:1-FA16:1
	TG 48:1-FA18:0
	TG 48:1-FA18:1
	TG 48:2-FA14:0
	TG 48:2-FA14:1
	TG 48:2-FA16:0
	TG 48:2-FA16:1
	TG 48:2-FA18:1
	TG 48:2-FA18:2
	TG 48:3-FA14:0
	TG 48:3-FA14:1
	TG 48:3-FA16:0
	TG 48:3-FA16:1
	TG 48:3-FA18:3
	TG 48:4-FA14:0
	TG 48:4-FA14:1
	TG 48:4-FA16:0
	TG 48:4-FA16:1
	TG 49:0-FA15:0
	TG 49:0-FA16:0
	TG 49:0-FA17:0
	TG 49:0-FA18:0
	TG 49:1-FA14:0
	TG 49:1-FA15:0
	TG 49:1-FA16:0
	TG 49:1-FA16:1
	TG 49:1-FA17:0
	TG 49:1-FA18:1
	TG 49:2-FA14:0
	TG 49:2-FA15:0
	TG 49:2-FA16:0
	TG 49:2-FA16:1
	TG 49:2-FA17:0
	TG 49:2-FA18:1
	TG 49:2-FA18:2
	TG 49:3-FA15:0
	TG 49:3-FA16:0
	TG 49:3-FA16:1
	TG 49:3-FA18:2
	TG 49:3-FA18:3
	TG 50:0-FA14:0
	TG 50:0-FA16:0
	TG 50:0-FA18:0
	TG 50:1-FA14:0
	TG 50:1-FA16:0
	TG 50:1-FA16:1
	TG 50:1-FA18:0
	TG 50:1-FA18:1
	TG 50:1-FA20:1
	TG 50:2-FA14:0
	TG 50:2-FA14:1
	TG 50:2-FA16:0
	TG 50:2-FA16:1
	TG 50:2-FA18:0
	TG 50:2-FA18:1
	TG 50:2-FA18:2
	TG 50:2-FA20:2
	TG 50:3-FA14:0
	TG 50:3-FA14:1
	TG 50:3-FA16:0
	TG 50:3-FA16:1
	TG 50:3-FA18:0
	TG 50:3-FA18:1
	TG 50:3-FA18:2
	TG 50:3-FA18:3
	TG 50:3-FA20:3
	TG 50:4-FA14:0
	TG 50:4-FA14:1
	TG 50:4-FA16:0
	TG 50:4-FA16:1
	TG 50:4-FA18:1
	TG 50:4-FA18:2
	TG 50:4-FA18:3
	TG 50:4-FA20:4
	TG 50:5-FA14:0
	TG 50:5-FA16:0
	TG 50:5-FA16:1
	TG 50:5-FA18:1
	TG 50:5-FA18:2
	TG 50:5-FA18:3
	TG 50:5-FA20:4
	TG 51:0-FA16:0
	TG 51:0-FA17:0
	TG 51:0-FA18:0
	TG 51:1-FA15:0
	TG 51:1-FA16:0
	TG 51:1-FA17:0
	TG 51:1-FA18:0
	TG 51:1-FA18:1
	TG 51:2-FA15:0
	TG 51:2-FA16:0
	TG 51:2-FA16:1
	TG 51:2-FA17:0
	TG 51:2-FA18:1
	TG 51:2-FA18:2
	TG 51:3-FA15:0
	TG 51:3-FA16:1
	TG 51:3-FA17:0
	TG 51:3-FA18:2
	TG 51:3-FA18:3
	TG 51:4-FA15:0
	TG 51:4-FA16:1
	TG 51:4-FA18:2
	TG 51:4-FA18:3
	TG 51:5-FA18:3
	TG 52:0-FA16:0
	TG 52:0-FA18:0
	TG 52:1-FA16:0
	TG 52:1-FA16:1
	TG 52:1-FA18:0
	TG 52:1-FA18:1
	TG 52:1-FA20:1
	TG 52:2-FA14:0
	TG 52:2-FA16:0
	TG 52:2-FA16:1
	TG 52:2-FA18:0
	TG 52:2-FA18:1
	TG 52:2-FA18:2
	TG 52:2-FA20:1
	TG 52:2-FA20:2
	TG 52:3-FA14:0
	TG 52:3-FA16:0
	TG 52:3-FA16:1
	TG 52:3-FA18:0
	TG 52:3-FA18:1
	TG 52:3-FA18:2
	TG 52:3-FA18:3
	TG 52:3-FA20:0
	TG 52:3-FA20:1
	TG 52:3-FA20:2
	TG 52:3-FA20:3
	TG 52:3-FA22:1
	TG 52:4-FA14:0
	TG 52:4-FA16:0
	TG 52:4-FA16:1
	TG 52:4-FA18:0
	TG 52:4-FA18:1
	TG 52:4-FA18:2
	TG 52:4-FA18:3
	TG 52:4-FA20:0
	TG 52:4-FA20:2
	TG 52:4-FA20:3
	TG 52:4-FA20:4
	TG 52:4-FA22:1
	TG 52:4-FA22:4
	TG 52:5-FA14:0
	TG 52:5-FA16:0
	TG 52:5-FA16:1
	TG 52:5-FA18:1
	TG 52:5-FA18:2
	TG 52:5-FA18:3
	TG 52:5-FA20:3
	TG 52:5-FA20:4
	TG 52:5-FA20:5
	TG 52:5-FA22:5
	TG 52:6-FA14:0
	TG 52:6-FA16:0
	TG 52:6-FA16:1
	TG 52:6-FA18:1
	TG 52:6-FA18:2
	TG 52:6-FA18:3
	TG 52:6-FA20:4
	TG 52:6-FA20:5
	TG 52:6-FA22:6
	TG 52:7-FA16:0
	TG 52:7-FA18:1
	TG 52:8-FA16:1
	TG 52:8-FA18:2
	TG 53:0-FA16:0
	TG 53:1-FA16:0
	TG 53:1-FA17:0
	TG 53:1-FA18:0
	TG 53:1-FA18:1
	TG 53:2-FA16:0
	TG 53:2-FA17:0
	TG 53:2-FA18:1
	TG 53:2-FA18:2
	TG 53:3-FA17:0
	TG 53:3-FA18:2
	TG 53:4-FA17:0
	TG 53:4-FA18:2
	TG 53:4-FA18:3
	TG 53:4-FA20:4
	TG 53:5-FA20:4
	TG 53:6-FA20:4
	TG 54:0-FA18:0
	TG 54:1-FA16:0
	TG 54:1-FA18:0
	TG 54:1-FA18:1
	TG 54:1-FA20:1
	TG 54:2-FA16:0
	TG 54:2-FA18:0
	TG 54:2-FA18:1
	TG 54:2-FA18:2
	TG 54:2-FA20:1
	TG 54:2-FA20:2
	TG 54:3-FA16:0
	TG 54:3-FA16:1
	TG 54:3-FA18:0
	TG 54:3-FA18:1
	TG 54:3-FA18:2
	TG 54:3-FA18:3
	TG 54:3-FA20:1
	TG 54:3-FA20:2
	TG 54:3-FA20:3
	TG 54:4-FA16:0
	TG 54:4-FA16:1
	TG 54:4-FA18:0
	TG 54:4-FA18:1
	TG 54:4-FA18:2
	TG 54:4-FA18:3
	TG 54:4-FA20:1
	TG 54:4-FA20:2
	TG 54:4-FA20:3
	TG 54:4-FA20:4
	TG 54:4-FA22:1
	TG 54:4-FA22:4
	TG 54:5-FA16:0
	TG 54:5-FA16:1
	TG 54:5-FA18:0
	TG 54:5-FA18:1
	TG 54:5-FA18:2
	TG 54:5-FA18:3
	TG 54:5-FA20:2
	TG 54:5-FA20:3
	TG 54:5-FA20:4
	TG 54:5-FA20:5
	TG 54:5-FA22:1
	TG 54:5-FA22:4
	TG 54:5-FA22:5
	TG 54:6-FA16:0
	TG 54:6-FA16:1
	TG 54:6-FA18:1
	TG 54:6-FA18:3
	TG 54:6-FA20:3
	TG 54:6-FA20:4
	TG 54:6-FA20:5
	TG 54:6-FA22:5
	TG 54:6-FA22:6
	TG 54:7-FA16:1
	TG 54:7-FA18:1
	TG 54:7-FA20:4
	TG 54:7-FA22:5
	TG 54:7-FA22:6
	TG 54:8-FA20:4
	TG 55:1-FA16:0
	TG 55:2-FA18:1
	TG 55:3-FA18:1
	TG 55:3-FA18:2
	TG 55:5-FA20:4
	TG 55:7-FA15:0
	TG 56:10-FA18:2
	TG 56:3-FA16:0
	TG 56:3-FA18:0
	TG 56:3-FA20:2
	TG 56:4-FA16:0
	TG 56:4-FA18:0
	TG 56:4-FA18:1
	TG 56:4-FA18:2
	TG 56:4-FA20:2
	TG 56:4-FA20:3
	TG 56:4-FA20:4
	TG 56:4-FA22:4
	TG 56:5-FA16:0
	TG 56:5-FA18:0
	TG 56:5-FA18:1
	TG 56:5-FA18:2
	TG 56:5-FA20:1
	TG 56:5-FA20:2
	TG 56:5-FA20:3
	TG 56:5-FA20:4
	TG 56:5-FA22:4
	TG 56:5-FA22:5
	TG 56:6-FA16:0
	TG 56:6-FA18:0
	TG 56:6-FA18:1
	TG 56:6-FA18:2
	TG 56:6-FA18:3
	TG 56:6-FA20:2
	TG 56:6-FA20:3
	TG 56:6-FA20:4
	TG 56:6-FA22:4
	TG 56:6-FA22:5
	TG 56:6-FA22:6
	TG 56:7-FA16:0
	TG 56:7-FA16:1
	TG 56:7-FA18:1
	TG 56:7-FA18:2
	TG 56:7-FA18:3
	TG 56:7-FA20:3
	TG 56:7-FA20:4
	TG 56:7-FA22:4
	TG 56:7-FA22:5
	TG 56:7-FA22:6
	TG 56:8-FA16:0
	TG 56:8-FA18:3
	TG 56:8-FA20:4
	TG 58:5-FA18:1
	TG 58:6-FA16:0
	TG 58:6-FA18:0
	TG 58:6-FA18:1
	TG 58:6-FA20:4
	TG 58:6-FA22:4
	TG 58:6-FA22:5
	TG 58:7-FA16:0
	TG 58:7-FA18:0
	TG 58:7-FA18:1
	TG 58:7-FA18:2
	TG 58:7-FA20:4
	TG 58:7-FA22:4
	TG 58:7-FA22:5
	TG 58:8-FA18:2
	TG 58:8-FA20:3
	TG 58:8-FA20:4
	TG 58:9-FA20:4
DSA-T2DM uniquely higher	Cer d18:1/18:0
	DG 16:0_18:2
	DG 18:1_18:2
	PC 16:0_20:3
	PE 16:0_18:2
	PE 18:0_18:2
	PE 18:1_18:2
	PI 17:0_20:0
	PI 18:0_20:4
	TG 56:1-FA16:0
	TG 56:2-FA16:0
	TG 56:2-FA18:0
	TG 56:3-FA18:1
DwC-T2DM uniquely higher	CE 16:1
	CE 20:4
	DG 12:0_18:1
	DG 14:1_18:1
	DG 16:0_18:1
	DG 18:1_20:4
	Cer d18:0/24:1
	PC 18:0_20:4
	PC 18:0_22:5
	PC 18:1_20:4
	PE P-16:0/20:4
	PE P-18:0/20:4
	TG 40:0-FA16:0
	TG 42:0-FA14:0
	TG 42:0-FA16:0
	TG 42:1-FA18:1
	TG 44:0-FA12:0
	TG 44:0-FA18:0
	TG 44:1-FA12:0
	TG 44:1-FA14:0
	TG 44:1-FA18:1
	TG 44:2-FA12:0
	TG 44:2-FA14:0
	TG 44:2-FA18:2
	TG 45:1-FA18:1
	TG 46:0-FA12:0
	TG 46:0-FA18:0
	TG 46:1-FA12:0
	TG 46:1-FA18:0
	TG 46:1-FA18:1
	TG 46:2-FA12:0
	TG 46:2-FA16:0
	TG 46:2-FA18:2
	TG 46:3-FA12:0
	TG 46:3-FA16:1
	TG 46:3-FA18:1
	TG 46:3-FA18:3
	TG 46:4-FA18:2
	TG 47:2-FA18:2
	TG 48:1-FA12:0
	TG 48:2-FA12:0
	TG 48:2-FA18:0
	TG 48:3-FA12:0
	TG 48:3-FA18:1
	TG 48:3-FA18:2
	TG 48:4-FA12:0
	TG 48:4-FA18:1
	TG 48:4-FA18:2
	TG 48:4-FA18:3
	TG 50:5-FA20:5
	TG 51:5-FA18:2
	TG 52:7-FA20:5
	TG 52:7-FA22:6
	TG 53:3-FA16:0
	TG 53:4-FA16:0
	TG 54:7-FA18:2
	TG 54:7-FA18:3
	TG 54:7-FA20:5
	TG 54:8-FA18:2
	TG 54:8-FA18:3
	TG 54:8-FA20:5
	TG 54:8-FA22:6
	TG 55:1-FA18:1
	TG 55:2-FA18:2
	TG 55:4-FA18:2
	TG 55:5-FA18:1
	TG 56:7-FA18:0
	TG 56:7-FA20:5
	TG 56:8-FA16:1
	TG 56:8-FA18:1
	TG 56:8-FA18:2
	TG 56:8-FA22:5
	TG 56:8-FA22:6
	TG 56:9-FA18:3
	TG 56:9-FA20:4
	TG 56:9-FA22:6
	TG 58:10-FA18:2
	TG 58:10-FA20:4
	TG 58:10-FA20:5
	TG 58:10-FA22:5
	TG 58:10-FA22:6
	TG 58:7-FA22:6
	TG 58:8-FA22:5
	TG 58:9-FA22:5
	TG 60:10-FA22:5
	TG 60:10-FA22:6
	TG 60:11-FA22:5
	TG 60:11-FA22:6
