# Supplementary material for: Ethnic Disparities in Lipid Metabolism and Clinical Outcomes between Dutch South Asians and Dutch White Caucasians with Type 2 Diabetes Mellitus
Source: Metabolites. 2024 Jan 3;14(1):33. doi: 10.3390/metabo14010033 (PMC10819672; doi:10.3390/metabo14010033)
Supplement: Supplementary file 1 [file metabolites-14-00033-s001.zip › metabolites-2784019-supplementary/metabolites-2784019 - Table S6.xlsx]

## Sheet: DSA
Table S6. Lipid species from different lipid modules in Dutch South Asians with T2DM
	Module	Lipid	Module membership score
	black	TG 50:5-FA14:0	0.957215
	black	TG 50:5-FA18:2	0.962679
	black	TG 50:5-FA18:3	0.948202
	black	TG 51:5-FA18:2	0.955152
	black	TG 51:5-FA18:3	0.940501
	black	TG 52:3-FA18:0	0.880224
	black	TG 52:3-FA18:3	0.914054
	black	TG 52:4-FA18:0	0.924491
	black	TG 52:4-FA18:3	0.935446
	black	TG 52:5-FA16:0	0.973996
	black	TG 52:5-FA18:1	0.97395
	black	TG 52:5-FA18:3	0.979173
	black	TG 52:6-FA16:0	0.921663
	black	TG 52:6-FA16:1	0.970017
	black	TG 52:6-FA18:1	0.961574
	black	TG 52:6-FA18:3	0.978542
	black	TG 53:4-FA18:3	0.907208
	black	TG 54:3-FA18:3	0.928869
	black	TG 54:4-FA18:3	0.966467
	black	TG 54:5-FA18:0	0.983747
	black	TG 54:5-FA18:3	0.945051
	black	TG 54:6-FA18:1	0.943642
	black	TG 54:6-FA18:3	0.926161
	black	TG 54:7-FA18:1	0.939817
	black	TG 54:7-FA18:2	0.878011
	black	TG 54:7-FA18:3	0.88547
	black	TG 54:8-FA18:2	0.902061
	black	TG 54:8-FA18:3	0.872668
	black	TG 56:6-FA18:3	0.947964
	black	TG 56:7-FA18:3	0.939685
	black	TG 56:8-FA18:3	0.842469
	blue	DAG(14:0/18:1)	0.931712
	blue	DAG(14:0/18:2)	0.921123
	blue	DAG(16:0/16:0)	0.824261
	blue	DAG(16:0/16:1)	0.880787
	blue	DAG(16:1/18:1)	0.759951
	blue	TG 45:0-FA14:0	0.882254
	blue	TG 45:0-FA15:0	0.822216
	blue	TG 45:0-FA16:0	0.889151
	blue	TG 45:1-FA15:0	0.791698
	blue	TG 45:1-FA16:0	0.884425
	blue	TG 46:0-FA14:0	0.954851
	blue	TG 46:0-FA16:0	0.952527
	blue	TG 46:1-FA14:0	0.956886
	blue	TG 46:1-FA14:1	0.950738
	blue	TG 46:1-FA16:1	0.935292
	blue	TG 46:2-FA14:1	0.929743
	blue	TG 47:0-FA14:0	0.934242
	blue	TG 47:0-FA15:0	0.941448
	blue	TG 47:0-FA16:0	0.94631
	blue	TG 47:0-FA17:0	0.938376
	blue	TG 47:1-FA14:0	0.955811
	blue	TG 47:1-FA15:0	0.950257
	blue	TG 47:1-FA16:0	0.948838
	blue	TG 47:1-FA16:1	0.825867
	blue	TG 47:1-FA17:0	0.891991
	blue	TG 47:1-FA18:1	0.942541
	blue	TG 47:2-FA14:0	0.969763
	blue	TG 47:2-FA15:0	0.949537
	blue	TG 47:2-FA16:1	0.741968
	blue	TG 47:2-FA18:1	0.943802
	blue	TG 47:2-FA18:2	0.951802
	blue	TG 48:0-FA14:0	0.973688
	blue	TG 48:0-FA16:0	0.959014
	blue	TG 48:0-FA18:0	0.963551
	blue	TG 48:1-FA14:0	0.97781
	blue	TG 48:1-FA14:1	0.947243
	blue	TG 48:1-FA16:0	0.966817
	blue	TG 48:1-FA16:1	0.934448
	blue	TG 48:1-FA18:1	0.973532
	blue	TG 48:2-FA14:0	0.974696
	blue	TG 48:2-FA14:1	0.954052
	blue	TG 48:2-FA16:0	0.972481
	blue	TG 48:2-FA16:1	0.926391
	blue	TG 48:2-FA18:2	0.962271
	blue	TG 48:3-FA14:0	0.954743
	blue	TG 48:3-FA14:1	0.969439
	blue	TG 48:3-FA16:0	0.968598
	blue	TG 48:3-FA16:1	0.938023
	blue	TG 48:4-FA14:0	0.918585
	blue	TG 48:4-FA14:1	0.930522
	blue	TG 48:4-FA16:0	0.940982
	blue	TG 48:4-FA16:1	0.926592
	blue	TG 49:0-FA15:0	0.952207
	blue	TG 49:0-FA16:0	0.97161
	blue	TG 49:0-FA17:0	0.967303
	blue	TG 49:0-FA18:0	0.944182
	blue	TG 49:1-FA14:0	0.963887
	blue	TG 49:1-FA15:0	0.953256
	blue	TG 49:1-FA16:0	0.963561
	blue	TG 49:1-FA16:1	0.941661
	blue	TG 49:1-FA17:0	0.971583
	blue	TG 49:1-FA18:1	0.949939
	blue	TG 49:2-FA14:0	0.975579
	blue	TG 49:2-FA15:0	0.969454
	blue	TG 49:2-FA16:0	0.974489
	blue	TG 49:2-FA16:1	0.947074
	blue	TG 49:2-FA17:0	0.976423
	blue	TG 49:2-FA18:1	0.953833
	blue	TG 49:2-FA18:2	0.952421
	blue	TG 49:3-FA15:0	0.961563
	blue	TG 49:3-FA16:0	0.962737
	blue	TG 49:3-FA16:1	0.949273
	blue	TG 49:3-FA18:2	0.959461
	blue	TG 49:3-FA18:3	0.932874
	blue	TG 50:0-FA14:0	0.949989
	blue	TG 50:0-FA16:0	0.963617
	blue	TG 50:0-FA18:0	0.965707
	blue	TG 50:1-FA14:0	0.967081
	blue	TG 50:1-FA16:0	0.954898
	blue	TG 50:1-FA16:1	0.949363
	blue	TG 50:1-FA18:0	0.976787
	blue	TG 50:1-FA18:1	0.955559
	blue	TG 50:1-FA20:1	0.952652
	blue	TG 50:2-FA14:0	0.95708
	blue	TG 50:2-FA14:1	0.935815
	blue	TG 50:2-FA16:0	0.948089
	blue	TG 50:2-FA16:1	0.941384
	blue	TG 50:2-FA18:0	0.980355
	blue	TG 50:2-FA18:1	0.965077
	blue	TG 50:2-FA20:2	0.968331
	blue	TG 50:3-FA14:0	0.91552
	blue	TG 50:3-FA14:1	0.913538
	blue	TG 50:3-FA16:0	0.939939
	blue	TG 50:3-FA16:1	0.929873
	blue	TG 50:3-FA18:0	0.957651
	blue	TG 50:3-FA18:1	0.949247
	blue	TG 50:3-FA18:2	0.945043
	blue	TG 50:3-FA18:3	0.946752
	blue	TG 50:3-FA20:3	0.956972
	blue	TG 50:4-FA14:1	0.873092
	blue	TG 50:4-FA16:0	0.940045
	blue	TG 50:4-FA16:1	0.892215
	blue	TG 50:4-FA18:1	0.915489
	blue	TG 50:4-FA18:3	0.933228
	blue	TG 50:4-FA20:4	0.926523
	blue	TG 50:5-FA16:0	0.906609
	blue	TG 50:5-FA16:1	0.858176
	blue	TG 50:5-FA18:1	0.842691
	blue	TG 51:0-FA16:0	0.97777
	blue	TG 51:0-FA17:0	0.966777
	blue	TG 51:0-FA18:0	0.954578
	blue	TG 51:1-FA15:0	0.921952
	blue	TG 51:1-FA16:0	0.967837
	blue	TG 51:1-FA17:0	0.962155
	blue	TG 51:1-FA18:0	0.951771
	blue	TG 51:1-FA18:1	0.950362
	blue	TG 51:2-FA15:0	0.882979
	blue	TG 51:2-FA16:0	0.974893
	blue	TG 51:2-FA16:1	0.956545
	blue	TG 51:2-FA17:0	0.971093
	blue	TG 51:2-FA18:1	0.916275
	blue	TG 51:2-FA18:2	0.941122
	blue	TG 51:3-FA16:1	0.958311
	blue	TG 51:3-FA17:0	0.964116
	blue	TG 51:3-FA18:3	0.926633
	blue	TG 51:4-FA16:1	0.918523
	blue	TG 51:4-FA18:3	0.90213
	blue	TG 52:0-FA16:0	0.958679
	blue	TG 52:0-FA18:0	0.951594
	blue	TG 52:1-FA16:0	0.944606
	blue	TG 52:1-FA16:1	0.964232
	blue	TG 52:1-FA18:0	0.952521
	blue	TG 52:1-FA18:1	0.93363
	blue	TG 52:1-FA20:1	0.935452
	blue	TG 52:2-FA16:0	0.905847
	blue	TG 52:2-FA16:1	0.942148
	blue	TG 52:2-FA18:1	0.897375
	blue	TG 52:2-FA20:1	0.930107
	blue	TG 52:2-FA20:2	0.932386
	blue	TG 52:3-FA14:0	0.938878
	blue	TG 52:3-FA16:1	0.887667
	blue	TG 52:3-FA20:1	0.903016
	blue	TG 52:3-FA20:2	0.958561
	blue	TG 52:3-FA20:3	0.950381
	blue	TG 52:4-FA14:0	0.950333
	blue	TG 52:4-FA20:3	0.95271
	blue	TG 52:4-FA20:4	0.938678
	blue	TG 52:4-FA22:4	0.941115
	blue	TG 52:5-FA14:0	0.941842
	blue	TG 52:5-FA20:3	0.900534
	blue	TG 52:5-FA20:4	0.929353
	blue	TG 52:5-FA22:5	0.919472
	blue	TG 52:6-FA14:0	0.880323
	blue	TG 52:6-FA20:4	0.8704
	blue	TG 52:7-FA16:0	0.973943
	blue	TG 52:7-FA18:1	0.962244
	blue	TG 52:8-FA16:1	0.912605
	blue	TG 53:1-FA16:0	0.937734
	blue	TG 53:1-FA17:0	0.918415
	blue	TG 53:1-FA18:0	0.934021
	blue	TG 53:1-FA18:1	0.922188
	blue	TG 53:2-FA16:0	0.938527
	blue	TG 53:2-FA17:0	0.869476
	blue	TG 53:2-FA18:1	0.880184
	blue	TG 53:4-FA20:4	0.955893
	blue	TG 53:5-FA20:4	0.936253
	blue	TG 53:6-FA20:4	0.883438
	blue	TG 54:3-FA20:3	0.955156
	blue	TG 54:4-FA20:3	0.932009
	blue	TG 54:4-FA20:4	0.942989
	blue	TG 54:4-FA22:4	0.93276
	blue	TG 54:5-FA16:1	0.875467
	blue	TG 54:5-FA20:4	0.930618
	blue	TG 54:5-FA22:4	0.941673
	blue	TG 54:5-FA22:5	0.928384
	blue	TG 54:6-FA16:1	0.878291
	blue	TG 54:6-FA20:3	0.796493
	blue	TG 54:6-FA22:5	0.926408
	blue	TG 54:7-FA16:1	0.790617
	blue	TG 54:7-FA20:4	0.769424
	blue	TG 54:7-FA22:5	0.830633
	blue	TG 55:5-FA20:4	0.902663
	blue	TG 56:4-FA16:0	0.919854
	blue	TG 56:4-FA22:4	0.935591
	blue	TG 56:5-FA16:0	0.931595
	blue	TG 56:5-FA22:4	0.922937
	blue	TG 58:6-FA16:0	0.863396
	blue	TG 58:7-FA16:0	0.880219
	green	TG 50:2-FA18:2	0.917943
	green	TG 51:3-FA15:0	0.911212
	green	TG 51:3-FA18:2	0.928523
	green	TG 52:2-FA18:0	0.949858
	green	TG 52:2-FA18:2	0.964473
	green	TG 52:3-FA16:0	0.959174
	green	TG 52:3-FA18:1	0.965699
	green	TG 52:3-FA18:2	0.96039
	green	TG 52:3-FA20:0	0.960214
	green	TG 52:3-FA22:1	0.954903
	green	TG 52:4-FA16:1	0.933446
	green	TG 52:4-FA18:1	0.952566
	green	TG 52:4-FA20:2	0.947688
	green	TG 52:8-FA18:2	0.921204
	green	TG 53:2-FA18:2	0.949285
	green	TG 53:3-FA16:0	0.895711
	green	TG 53:3-FA17:0	0.929752
	green	TG 53:3-FA18:2	0.939744
	green	TG 53:4-FA16:0	0.829541
	green	TG 54:2-FA20:2	0.947775
	green	TG 54:3-FA16:0	0.969744
	green	TG 54:3-FA20:1	0.941263
	green	TG 54:3-FA20:2	0.960034
	green	TG 54:4-FA16:0	0.972112
	green	TG 54:4-FA16:1	0.954747
	green	TG 54:4-FA20:1	0.931898
	green	TG 54:4-FA20:2	0.937412
	green	TG 54:5-FA16:0	0.96848
	green	TG 54:5-FA20:3	0.95871
	green	TG 54:6-FA16:0	0.932631
	green	TG 54:6-FA20:4	0.901553
	green	TG 55:7-FA15:0	0.807919
	green	TG 56:3-FA18:0	0.957043
	green	TG 56:3-FA20:2	0.948624
	green	TG 56:4-FA18:0	0.982842
	green	TG 56:4-FA18:1	0.890683
	green	TG 56:4-FA20:2	0.908149
	green	TG 56:4-FA20:3	0.946609
	green	TG 56:4-FA20:4	0.93063
	green	TG 56:5-FA18:0	0.964482
	green	TG 56:5-FA18:1	0.968301
	green	TG 56:5-FA20:3	0.913086
	green	TG 56:5-FA20:4	0.941098
	green	TG 56:5-FA22:5	0.933434
	green	TG 56:6-FA16:0	0.966415
	green	TG 56:6-FA18:1	0.944763
	green	TG 56:6-FA22:4	0.941159
	green	TG 56:6-FA22:5	0.936737
	green	TG 56:7-FA16:1	0.915122
	green	TG 56:7-FA22:4	0.945919
	green	TG 58:5-FA18:1	0.939784
	green	TG 58:6-FA18:0	0.958891
	green	TG 58:6-FA18:1	0.946163
	green	TG 58:6-FA20:4	0.903911
	green	TG 58:6-FA22:4	0.960491
	green	TG 58:6-FA22:5	0.929709
	green	TG 58:7-FA18:1	0.894106
	green	TG 58:7-FA22:5	0.894331
	green	TG 60:10-FA22:5	0.788853
	greenyellow	TG 52:2-FA14:0	0.947886
	greenyellow	TG 54:0-FA16:0	0.951992
	greenyellow	TG 54:0-FA18:0	0.91264
	greenyellow	TG 54:1-FA16:0	0.965794
	greenyellow	TG 54:1-FA18:0	0.943238
	greenyellow	TG 54:1-FA18:1	0.958804
	greenyellow	TG 54:1-FA20:1	0.95675
	greenyellow	TG 54:2-FA16:0	0.953544
	greenyellow	TG 54:2-FA18:0	0.96223
	greenyellow	TG 54:2-FA18:1	0.962472
	greenyellow	TG 54:2-FA20:1	0.942988
	greenyellow	TG 54:3-FA16:1	0.942345
	greenyellow	TG 54:3-FA18:1	0.928955
	greenyellow	TG 55:2-FA18:1	0.95734
	greenyellow	TG 55:3-FA18:1	0.935938
	greenyellow	TG 56:1-FA18:1	0.933046
	greenyellow	TG 56:10-FA18:2	0.945208
	greenyellow	TG 56:2-FA16:0	0.904655
	greenyellow	TG 56:2-FA18:0	0.986717
	greenyellow	TG 56:2-FA20:1	0.959159
	greenyellow	TG 56:3-FA16:0	0.840197
	greenyellow	TG 56:3-FA18:1	0.938369
	greenyellow	TG 56:3-FA20:1	0.91615
	greenyellow	TG 58:2-FA18:1	0.80385
	lightgreen	TG 50:5-FA20:5	0.84528
	lightgreen	TG 52:5-FA20:5	0.92718
	lightgreen	TG 52:6-FA20:5	0.918497
	lightgreen	TG 52:7-FA20:5	0.949308
	lightgreen	TG 53:0-FA16:0	0.973098
	lightgreen	TG 54:5-FA20:5	0.960661
	lightgreen	TG 54:6-FA20:5	0.974161
	lightgreen	TG 54:7-FA20:5	0.984713
	lightgreen	TG 54:8-FA20:5	0.970959
	lightgreen	TG 55:1-FA18:1	0.958864
	lightgreen	TG 56:6-FA20:5	0.977474
	lightgreen	TG 56:7-FA18:0	0.967526
	lightgreen	TG 56:7-FA20:5	0.959255
	lightgreen	TG 56:8-FA18:1	0.959326
	lightgreen	TG 56:8-FA20:5	0.913174
	lightgreen	TG 56:9-FA20:5	0.851081
	lightgreen	TG 58:10-FA20:5	0.934825
	lightyellow	TG 50:4-FA14:0	0.963347
	lightyellow	TG 50:4-FA18:2	0.966815
	lightyellow	TG 51:4-FA15:0	0.961771
	lightyellow	TG 51:4-FA18:2	0.974649
	lightyellow	TG 52:4-FA16:0	0.979159
	lightyellow	TG 52:4-FA18:2	0.974863
	lightyellow	TG 52:4-FA20:0	0.975313
	lightyellow	TG 52:4-FA22:1	0.979945
	lightyellow	TG 52:5-FA16:1	0.97112
	lightyellow	TG 52:5-FA18:2	0.982097
	lightyellow	TG 52:6-FA18:2	0.936648
	lightyellow	TG 53:4-FA17:0	0.973555
	lightyellow	TG 53:4-FA18:2	0.971903
	lightyellow	TG 54:4-FA18:0	0.970721
	lightyellow	TG 54:5-FA20:2	0.962396
	purple	TG 54:2-FA18:2	0.906022
	purple	TG 54:3-FA18:0	0.948094
	purple	TG 54:3-FA18:2	0.958035
	purple	TG 54:4-FA18:1	0.960043
	purple	TG 54:4-FA18:2	0.977462
	purple	TG 54:4-FA22:1	0.967834
	purple	TG 54:5-FA18:1	0.968503
	purple	TG 54:5-FA18:2	0.940513
	purple	TG 54:5-FA22:1	0.967959
	purple	TG 54:6-FA18:2	0.88411
	purple	TG 55:3-FA18:2	0.954263
	purple	TG 55:4-FA18:1	0.858195
	purple	TG 55:4-FA18:2	0.981503
	purple	TG 55:5-FA18:1	0.889004
	purple	TG 55:5-FA18:2	0.936937
	purple	TG 56:1-FA16:0	0.955093
	purple	TG 56:3-FA18:2	0.935607
	purple	TG 56:4-FA18:2	0.962979
	purple	TG 56:4-FA20:1	0.942721
	purple	TG 56:5-FA18:2	0.965385
	purple	TG 56:5-FA20:1	0.94293
	purple	TG 56:5-FA20:2	0.960107
	purple	TG 56:6-FA20:2	0.920251
	purple	TG 58:3-FA18:1	0.794063
	red	TG 52:6-FA22:6	0.841322
	red	TG 52:7-FA22:6	0.809637
	red	TG 54:6-FA22:6	0.884413
	red	TG 54:7-FA22:6	0.892572
	red	TG 54:8-FA22:6	0.960331
	red	TG 55:1-FA16:0	0.977443
	red	TG 55:2-FA18:2	0.870514
	red	TG 55:7-FA22:6	0.920127
	red	TG 56:6-FA22:6	0.918701
	red	TG 56:7-FA16:0	0.953175
	red	TG 56:7-FA18:1	0.969347
	red	TG 56:7-FA22:6	0.941624
	red	TG 56:8-FA16:0	0.977894
	red	TG 56:8-FA16:1	0.960162
	red	TG 56:8-FA18:2	0.94635
	red	TG 56:8-FA22:6	0.968179
	red	TG 56:9-FA22:6	0.975143
	red	TG 57:2-FA18:1	0.948686
	red	TG 57:3-FA18:2	0.887448
	red	TG 58:10-FA18:2	0.888097
	red	TG 58:10-FA22:6	0.918888
	red	TG 58:7-FA18:0	0.957517
	red	TG 58:7-FA22:6	0.966476
	red	TG 58:8-FA18:1	0.931212
	red	TG 58:8-FA22:6	0.968453
	red	TG 58:9-FA18:1	0.948974
	red	TG 58:9-FA18:2	0.932914
	red	TG 58:9-FA22:6	0.945267
	red	TG 60:10-FA22:6	0.966208
	red	TG 60:11-FA22:5	0.845949
	red	TG 60:11-FA22:6	0.955728
	red	TG 60:12-FA22:6	0.939421
	royalblue	DAG(16:0/18:0)	0.981389
	royalblue	DAG(16:0/18:1)	0.980848
	royalblue	DAG(16:0/18:2)	0.981954
	royalblue	DAG(18:0/18:1)	0.953403
	royalblue	DAG(18:0/18:2)	0.970627
	royalblue	DAG(18:1/18:1)	0.946421
	royalblue	DAG(18:1/18:2)	0.975192
	royalblue	DAG(18:1/20:3)	0.913337
	royalblue	DAG(18:1/20:4)	0.98384
	royalblue	DAG(18:1/22:6)	0.919816
	royalblue	DAG(18:2/20:4)	0.849372
	royalblue	DAG(20:0/20:0)	0.887813
	salmon	TG 40:0-FA16:0	0.945494
	salmon	TG 42:0-FA14:0	0.960084
	salmon	TG 42:0-FA16:0	0.965613
	salmon	TG 42:1-FA16:0	0.964881
	salmon	TG 42:1-FA18:1	0.938476
	salmon	TG 44:0-FA12:0	0.980633
	salmon	TG 44:0-FA14:0	0.95431
	salmon	TG 44:0-FA16:0	0.977055
	salmon	TG 44:0-FA18:0	0.910232
	salmon	TG 44:1-FA12:0	0.977424
	salmon	TG 44:1-FA14:0	0.986264
	salmon	TG 44:1-FA16:0	0.977559
	salmon	TG 44:1-FA16:1	0.96282
	salmon	TG 44:1-FA18:1	0.977572
	salmon	TG 44:2-FA12:0	0.967422
	salmon	TG 44:2-FA14:0	0.958204
	salmon	TG 44:2-FA16:0	0.964984
	salmon	TG 44:2-FA16:1	0.928485
	salmon	TG 44:2-FA18:1	0.970132
	salmon	TG 44:2-FA18:2	0.980516
	salmon	TG 45:1-FA18:1	0.904651
	salmon	TG 46:0-FA12:0	0.982363
	salmon	TG 46:0-FA18:0	0.976154
	salmon	TG 46:1-FA12:0	0.979335
	salmon	TG 46:1-FA16:0	0.974525
	salmon	TG 46:1-FA18:0	0.935939
	salmon	TG 46:1-FA18:1	0.986638
	salmon	TG 46:2-FA12:0	0.979017
	salmon	TG 46:2-FA14:0	0.974325
	salmon	TG 46:2-FA16:0	0.984195
	salmon	TG 46:2-FA16:1	0.94715
	salmon	TG 46:2-FA18:1	0.975028
	salmon	TG 46:2-FA18:2	0.980995
	salmon	TG 46:3-FA12:0	0.945049
	salmon	TG 46:3-FA14:0	0.95082
	salmon	TG 46:3-FA14:1	0.891547
	salmon	TG 46:3-FA16:0	0.957843
	salmon	TG 46:3-FA16:1	0.954907
	salmon	TG 46:3-FA18:1	0.923039
	salmon	TG 46:3-FA18:2	0.976481
	salmon	TG 46:3-FA18:3	0.944154
	salmon	TG 46:4-FA18:2	0.835472
	salmon	TG 48:1-FA12:0	0.970797
	salmon	TG 48:1-FA18:0	0.982028
	salmon	TG 48:2-FA12:0	0.959044
	salmon	TG 48:2-FA18:0	0.990153
	salmon	TG 48:2-FA18:1	0.969443
	salmon	TG 48:3-FA12:0	0.943977
	salmon	TG 48:3-FA18:1	0.965362
	salmon	TG 48:3-FA18:2	0.965637
	salmon	TG 48:3-FA18:3	0.94276
	salmon	TG 48:4-FA12:0	0.868844
	salmon	TG 48:4-FA18:1	0.94408
	salmon	TG 48:4-FA18:2	0.859932
	salmon	TG 48:4-FA18:3	0.946979
	salmon	TG 50:5-FA20:4	0.951357
	tan	TG 56:6-FA18:0	0.946623
	tan	TG 56:6-FA18:2	0.954514
	tan	TG 56:6-FA20:3	0.917689
	tan	TG 56:6-FA20:4	0.944713
	tan	TG 56:7-FA18:2	0.970656
	tan	TG 56:7-FA20:3	0.934232
	tan	TG 56:7-FA20:4	0.973856
	tan	TG 56:7-FA22:5	0.92423
	tan	TG 56:8-FA20:4	0.936678
	tan	TG 56:8-FA22:5	0.916933
	tan	TG 56:9-FA18:3	0.885361
	tan	TG 56:9-FA20:4	0.875262
	tan	TG 58:10-FA20:4	0.848458
	tan	TG 58:10-FA22:5	0.836969
	tan	TG 58:7-FA18:2	0.966948
	tan	TG 58:7-FA20:4	0.965109
	tan	TG 58:7-FA22:4	0.969004
	tan	TG 58:8-FA18:2	0.938069
	tan	TG 58:8-FA20:3	0.825345
	tan	TG 58:8-FA20:4	0.896626
	tan	TG 58:8-FA22:5	0.936836
	tan	TG 58:9-FA20:4	0.816274
	tan	TG 58:9-FA22:5	0.892474
	turquoise	LPC 16:0	0.974837
	turquoise	LPC 18:0	0.950441
	turquoise	LPC 18:1	0.928501
	turquoise	LPC 18:2	0.890547
	turquoise	LPC 20:3	0.80819
	turquoise	LPC 20:4	0.815675
	turquoise	LPE 16:0	0.925926
	turquoise	LPE 18:0	0.927511
	turquoise	LPE 18:1	0.836237
	turquoise	LPE 18:2	0.782707
	turquoise	PC 16:0_16:0	0.965267
	turquoise	PC 16:0_18:0	0.969391
	turquoise	PC 16:0_18:1	0.974107
	turquoise	PC 16:0_18:2	0.980369
	turquoise	PC 16:0_18:3	0.798889
	turquoise	PC 16:0_20:2	0.921222
	turquoise	PC 16:0_20:3	0.970596
	turquoise	PC 16:0_20:4	0.96196
	turquoise	PC 16:0_22:4	0.818429
	turquoise	PC 16:0_22:5	0.921439
	turquoise	PC 16:0_22:6	0.9199
	turquoise	PC 18:0_18:1	0.955665
	turquoise	PC 18:0_18:2	0.984716
	turquoise	PC 18:0_20:3	0.955612
	turquoise	PC 18:0_20:4	0.946643
	turquoise	PC 18:0_22:5	0.802447
	turquoise	PC 18:0_22:6	0.853031
	turquoise	PC 18:1_16:1	0.819483
	turquoise	PC 18:1_18:1	0.866388
	turquoise	PC 18:1_18:2	0.953877
	turquoise	PC 18:1_20:3	0.889452
	turquoise	PC 18:1_20:4	0.935943
	turquoise	PC 18:2_16:1	0.908255
	turquoise	PC 18:2_18:2	0.838671
	turquoise	PC 18:2_20:4	0.902608
	turquoise	PE 16:0_18:1	0.736347
	turquoise	PE 16:0_18:2	0.766488
	turquoise	PE 18:0_18:1	0.89361
	turquoise	PE 18:0_18:2	0.8724
	turquoise	PE 18:1_18:2	0.721418
	turquoise	PE P-16:0/18:1	0.824032
	turquoise	PE P-16:0/18:2	0.830859
	turquoise	PE P-18:0/18:2	0.852414
	turquoise	PE P-18:1/18:2	0.827002
	turquoise	PI 16:0_18:2	0.728497
	turquoise	PI 17:0_20:0	0.757292
	turquoise	PI 18:0_18:2	0.877372
	turquoise	PI 18:0_20:3	0.852471
	turquoise	PI 18:0_20:4	0.945792
	turquoise	SM d18:1/14:0	0.962246
	turquoise	SM d18:1/16:0	0.969945
	turquoise	SM d18:1/18:0	0.960664
	turquoise	SM d18:1/18:1	0.95595
	turquoise	SM d18:1/20:0	0.976805
	turquoise	SM d18:1/20:1	0.960823
	turquoise	SM d18:1/22:0	0.971721
	turquoise	SM d18:1/22:1	0.97133
	turquoise	SM d18:1/24:0	0.967324
	turquoise	SM d18:1/24:1	0.965835
	turquoise	SM d18:1/26:0	0.69098
	turquoise	SM d18:1/26:1	0.830341
	grey	CE 12:0	0.468174
	grey	CE 14:0	0.736775
	grey	CE 14:1	0.688887
	grey	CE 15:0	0.632745
	grey	CE 16:0	0.841514
	grey	CE 16:1	0.669931
	grey	CE 17:0	0.691126
	grey	CE 18:0	0.780131
	grey	CE 18:1	0.768637
	grey	CE 18:2	0.626991
	grey	CE 18:3	0.681554
	grey	CE 18:4	0.685784
	grey	CE 20:0	0.387196
	grey	CE 20:1	0.463713
	grey	CE 20:2	0.809371
	grey	CE 20:3	0.691772
	grey	CE 20:4	0.544375
	grey	CE 20:5	0.484107
	grey	CE 22:0	0.529516
	grey	CE 22:1	0.466003
	grey	CE 22:2	0.441526
	grey	CE 22:4	0.670531
	grey	CE 22:5	0.513059
	grey	CE 22:6	0.238095
	grey	CE 24:0	0.374567
	grey	Cer d18:1/16:0	0.727144
	grey	Cer d18:1/18:0	0.571657
	grey	Cer d18:1/20:0	0.578044
	grey	Cer d18:1/22:0	0.691945
	grey	Cer d18:1/24:0	0.687875
	grey	Cer d18:1/24:1	0.710892
	grey	DAG(12:0/18:1)	0.460324
	grey	DAG(12:0/18:2)	0.434498
	grey	DAG(14:1/18:1)	-0.0252516
	grey	DAG(16:0/20:4)	0.49597
	grey	DAG(16:1/18:2)	0.525398
	grey	DAG(18:2/18:3)	0.266126
	grey	Cer d18:0/24:0	0.260567
	grey	Cer d18:0/24:1	0.48249
	grey	FA 12:0	-0.0202183
	grey	FA 14:0	-0.132934
	grey	FA 14:1	-0.188498
	grey	FA 15:0	-0.364272
	grey	FA 16:0	-0.270882
	grey	FA 16:1	-0.134662
	grey	FA 17:0	-0.3232
	grey	FA 18:0	-0.258339
	grey	FA 18:1	-0.204373
	grey	FA 18:2	-0.370122
	grey	FA 18:3	-0.239936
	grey	FA 18:4	-0.0547486
	grey	FA 20:0	-0.359292
	grey	FA 20:1	-0.302653
	grey	FA 20:2	-0.301331
	grey	FA 20:3	-0.175152
	grey	FA 20:4	-0.0958205
	grey	FA 20:5	-0.0274825
	grey	FA 22:0	-0.495848
	grey	FA 22:1	-0.547398
	grey	FA 22:2	-0.196524
	grey	FA 22:4	-0.174901
	grey	FA 22:5	-0.179364
	grey	FA 22:6	-0.197091
	grey	FA 24:0	-0.395627
	grey	FA 24:1	-0.549536
	grey	HexCER d18:1/16:0	0.659454
	grey	HexCER d18:1/18:0	0.203044
	grey	HexCER d18:1/20:0	0.241905
	grey	HexCER d18:1/22:0	0.565251
	grey	HexCER d18:1/24:0	0.556198
	grey	HexCER d18:1/24:1	0.437681
	grey	LacCER d18:1/16:0	0.191426
	grey	LacCER d18:1/24:1	0.0924299
	grey	LPC 16:1	0.563256
	grey	LPC 17:0	0.4497
	grey	LPE 20:4	-0.0739452
	grey	PA 34:4	0.0378211
	grey	PA 34:5	-0.247611
	grey	PC 14:0_18:1	0.638366
	grey	PC 14:0_18:2	0.576344
	grey	PC 16:0_16:1	0.587016
	grey	PC 16:0_20:5	0.430937
	grey	PC 17:0_18:2	0.461025
	grey	PC 18:0_18:0	0.472964
	grey	PC 18:0_20:2	0.512527
	grey	PC 18:0_20:5	0.422761
	grey	PE 16:0_20:4	0.308208
	grey	PE 18:0_18:0	0.339894
	grey	PE 18:0_20:4	0.255226
	grey	PE 18:1_18:1	0.25367
	grey	PE 18:1_20:4	0.235658
	grey	PE O-16:0/20:4	0.281418
	grey	PE O-18:0/20:4	0.163397
	grey	PE P-16:0/20:4	0.103956
	grey	PE P-18:0/18:1	0.437516
	grey	PE P-18:0/20:4	0.0960377
	grey	PE P-18:1/18:1	0.42946
	grey	PE P-18:1/20:4	0.119105
	grey	PI 16:0_18:1	0.528845
	grey	PI 16:0_20:4	0.531428
	grey	PI 18:0_18:1	0.369201
	grey	PS 17:0_20:0	0.000289717
	grey	TG 36:0-FA12:0	0.39369
	grey	TG 52:0-FA20:0	0.706364
	grey	TG 52:1-FA20:0	0.678603
	grey	TG 52:2-FA20:0	0.672157
	grey	TG 54:1-FA20:0	0.594677
	grey	TG 54:2-FA20:0	0.537382
	grey	TG 54:8-FA20:4	0.455855
	grey	TG 56:2-FA20:0	0.509079
	grey	TG 56:3-FA20:0	0.427455
	grey	TG 57:10-FA22:6	0.477775
