# Supplementary material for: Ethnic Disparities in Lipid Metabolism and Clinical Outcomes between Dutch South Asians and Dutch White Caucasians with Type 2 Diabetes Mellitus
Source: Metabolites. 2024 Jan 3;14(1):33. doi: 10.3390/metabo14010033 (PMC10819672; doi:10.3390/metabo14010033)
Supplement: Supplementary file 1 [file metabolites-14-00033-s001.zip › metabolites-2784019-supplementary/metabolites-2784019 - Table S7.xlsx]

## Sheet: DwC
Table S7. Lipid species from different lipid modules in Dutch white Caucasians with T2DM
	Module	Lipid	Module membership score
	black	CE 14:0	0.749391
	black	CE 14:1	0.748005
	black	CE 15:0	0.658232
	black	CE 16:1	0.704854
	black	CE 17:0	0.658369
	black	Cer d18:1/16:0	0.665493
	black	Cer d18:1/18:0	0.694394
	black	Cer d18:1/20:0	0.674068
	black	DAG(14:0/18:1)	0.932393
	black	DAG(14:0/18:2)	0.917456
	black	DAG(16:0/16:0)	0.837768
	black	DAG(16:0/16:1)	0.866411
	black	DAG(16:0/20:4)	0.758082
	black	PC 14:0_18:1	0.759614
	black	PC 16:0_16:1	0.716395
	black	PC 16:0_18:1	0.700805
	black	PC 16:0_18:3	0.706624
	black	PC 18:1_16:1	0.622748
	black	PE 16:0_18:1	0.758759
	black	PE 16:0_18:2	0.83604
	black	PE 18:0_18:1	0.810019
	black	PE 18:0_18:2	0.835242
	black	PI 16:0_18:2	0.692946
	black	PI 18:0_20:3	0.722622
	black	TG 40:0-FA16:0	0.893833
	black	TG 42:0-FA14:0	0.912059
	black	TG 42:0-FA16:0	0.93534
	black	TG 42:1-FA16:0	0.924081
	black	TG 42:1-FA18:1	0.898424
	black	TG 44:0-FA12:0	0.930095
	black	TG 44:0-FA14:0	0.945817
	black	TG 44:0-FA16:0	0.945234
	black	TG 44:0-FA18:0	0.909716
	black	TG 44:1-FA12:0	0.939447
	black	TG 44:1-FA14:0	0.949664
	black	TG 44:1-FA16:0	0.965962
	black	TG 44:1-FA16:1	0.945111
	black	TG 44:1-FA18:1	0.951074
	black	TG 44:2-FA12:0	0.902272
	black	TG 44:2-FA14:0	0.909666
	black	TG 44:2-FA16:0	0.941988
	black	TG 44:2-FA16:1	0.953218
	black	TG 44:2-FA18:1	0.933849
	black	TG 44:2-FA18:2	0.916644
	black	TG 45:0-FA14:0	0.898719
	black	TG 45:0-FA15:0	0.896994
	black	TG 45:0-FA16:0	0.917272
	black	TG 45:1-FA15:0	0.896548
	black	TG 45:1-FA16:0	0.94531
	black	TG 45:1-FA18:1	0.939774
	black	TG 46:0-FA12:0	0.945387
	black	TG 46:0-FA14:0	0.960083
	black	TG 46:0-FA16:0	0.958519
	black	TG 46:0-FA18:0	0.94875
	black	TG 46:1-FA12:0	0.952769
	black	TG 46:1-FA14:0	0.968761
	black	TG 46:1-FA14:1	0.954303
	black	TG 46:1-FA16:0	0.968659
	black	TG 46:1-FA16:1	0.955538
	black	TG 46:1-FA18:0	0.951207
	black	TG 46:1-FA18:1	0.964581
	black	TG 46:2-FA12:0	0.934569
	black	TG 46:2-FA14:0	0.958696
	black	TG 46:2-FA14:1	0.951831
	black	TG 46:2-FA16:0	0.952975
	black	TG 46:2-FA16:1	0.954433
	black	TG 46:2-FA18:1	0.960737
	black	TG 46:2-FA18:2	0.933145
	black	TG 46:3-FA12:0	0.891646
	black	TG 46:3-FA14:0	0.915976
	black	TG 46:3-FA14:1	0.912307
	black	TG 46:3-FA16:0	0.935618
	black	TG 46:3-FA16:1	0.944041
	black	TG 46:3-FA18:1	0.893656
	black	TG 46:3-FA18:2	0.926822
	black	TG 46:3-FA18:3	0.902517
	black	TG 47:0-FA14:0	0.94023
	black	TG 47:0-FA15:0	0.946871
	black	TG 47:0-FA16:0	0.953865
	black	TG 47:0-FA17:0	0.947494
	black	TG 47:1-FA14:0	0.963575
	black	TG 47:1-FA15:0	0.958853
	black	TG 47:1-FA16:0	0.962839
	black	TG 47:1-FA16:1	0.923704
	black	TG 47:1-FA17:0	0.937996
	black	TG 47:1-FA18:1	0.949886
	black	TG 47:2-FA14:0	0.944624
	black	TG 47:2-FA15:0	0.953184
	black	TG 47:2-FA16:1	0.898337
	black	TG 47:2-FA18:1	0.954464
	black	TG 47:2-FA18:2	0.929476
	black	TG 48:0-FA14:0	0.981539
	black	TG 48:0-FA16:0	0.958614
	black	TG 48:0-FA18:0	0.973681
	black	TG 48:1-FA12:0	0.929459
	black	TG 48:1-FA14:0	0.98641
	black	TG 48:1-FA14:1	0.968677
	black	TG 48:1-FA16:0	0.975786
	black	TG 48:1-FA16:1	0.942549
	black	TG 48:1-FA18:0	0.976671
	black	TG 48:1-FA18:1	0.98748
	black	TG 48:2-FA12:0	0.892981
	black	TG 48:2-FA14:0	0.984925
	black	TG 48:2-FA14:1	0.975969
	black	TG 48:2-FA16:0	0.981666
	black	TG 48:2-FA16:1	0.941705
	black	TG 48:2-FA18:0	0.931793
	black	TG 48:2-FA18:1	0.973992
	black	TG 48:2-FA18:2	0.975313
	black	TG 48:3-FA14:0	0.972673
	black	TG 48:3-FA14:1	0.974872
	black	TG 48:3-FA16:0	0.976457
	black	TG 48:3-FA16:1	0.958025
	black	TG 48:3-FA18:2	0.954175
	black	TG 48:3-FA18:3	0.953492
	black	TG 48:4-FA14:0	0.944695
	black	TG 48:4-FA14:1	0.944496
	black	TG 48:4-FA16:0	0.946747
	black	TG 48:4-FA16:1	0.956134
	black	TG 48:4-FA18:3	0.922618
	black	TG 49:0-FA15:0	0.967367
	black	TG 49:0-FA16:0	0.966708
	black	TG 49:0-FA17:0	0.964211
	black	TG 49:0-FA18:0	0.956404
	black	TG 49:1-FA14:0	0.969128
	black	TG 49:1-FA15:0	0.967783
	black	TG 49:1-FA16:0	0.975264
	black	TG 49:1-FA16:1	0.955825
	black	TG 49:1-FA17:0	0.971214
	black	TG 49:1-FA18:1	0.965449
	black	TG 49:2-FA14:0	0.96882
	black	TG 49:2-FA15:0	0.967635
	black	TG 49:2-FA16:0	0.974935
	black	TG 49:2-FA16:1	0.956544
	black	TG 49:2-FA17:0	0.95562
	black	TG 49:2-FA18:1	0.963221
	black	TG 49:2-FA18:2	0.947241
	black	TG 49:3-FA15:0	0.958624
	black	TG 49:3-FA16:0	0.976763
	black	TG 49:3-FA16:1	0.956463
	black	TG 49:3-FA18:2	0.956587
	black	TG 49:3-FA18:3	0.951679
	black	TG 50:0-FA14:0	0.978071
	black	TG 50:0-FA16:0	0.963486
	black	TG 50:0-FA18:0	0.961658
	black	TG 50:1-FA14:0	0.977145
	black	TG 50:1-FA16:0	0.962452
	black	TG 50:1-FA16:1	0.950323
	black	TG 50:1-FA18:0	0.977982
	black	TG 50:1-FA18:1	0.965019
	black	TG 50:1-FA20:1	0.969333
	black	TG 50:2-FA14:0	0.940107
	black	TG 50:2-FA14:1	0.956749
	black	TG 50:2-FA16:0	0.962276
	black	TG 50:2-FA16:1	0.944071
	black	TG 50:2-FA18:0	0.99132
	black	TG 50:2-FA18:1	0.960544
	black	TG 50:2-FA18:2	0.939639
	black	TG 50:2-FA20:2	0.960938
	black	TG 50:3-FA14:0	0.895601
	black	TG 50:3-FA14:1	0.919019
	black	TG 50:3-FA16:0	0.958574
	black	TG 50:3-FA16:1	0.931916
	black	TG 50:3-FA18:0	0.965107
	black	TG 50:3-FA18:1	0.943316
	black	TG 50:3-FA18:2	0.954494
	black	TG 50:3-FA18:3	0.958603
	black	TG 50:3-FA20:3	0.948422
	black	TG 50:4-FA16:0	0.955416
	black	TG 50:4-FA16:1	0.917471
	black	TG 50:4-FA18:3	0.951903
	black	TG 50:4-FA20:4	0.929222
	black	TG 50:5-FA16:0	0.901094
	black	TG 50:5-FA16:1	0.886949
	black	TG 50:5-FA20:4	0.905504
	black	TG 50:5-FA20:5	0.872852
	black	TG 51:0-FA16:0	0.974318
	black	TG 51:0-FA17:0	0.965256
	black	TG 51:0-FA18:0	0.957356
	black	TG 51:1-FA15:0	0.948115
	black	TG 51:1-FA16:0	0.973607
	black	TG 51:1-FA17:0	0.971263
	black	TG 51:1-FA18:0	0.964875
	black	TG 51:1-FA18:1	0.968202
	black	TG 51:2-FA15:0	0.877953
	black	TG 51:2-FA16:0	0.970267
	black	TG 51:2-FA16:1	0.962948
	black	TG 51:2-FA17:0	0.974912
	black	TG 51:2-FA18:1	0.924095
	black	TG 51:2-FA18:2	0.954049
	black	TG 51:3-FA16:1	0.942579
	black	TG 51:3-FA17:0	0.976265
	black	TG 51:3-FA18:3	0.965515
	black	TG 51:4-FA16:1	0.921919
	black	TG 51:4-FA18:3	0.938155
	black	TG 52:0-FA16:0	0.955419
	black	TG 52:0-FA18:0	0.950832
	black	TG 52:0-FA20:0	0.87683
	black	TG 52:1-FA16:0	0.93791
	black	TG 52:1-FA16:1	0.957298
	black	TG 52:1-FA18:0	0.946783
	black	TG 52:1-FA18:1	0.927783
	black	TG 52:1-FA20:0	0.819053
	black	TG 52:1-FA20:1	0.958145
	black	TG 52:2-FA14:0	0.929145
	black	TG 52:2-FA16:0	0.879114
	black	TG 52:2-FA16:1	0.916659
	black	TG 52:2-FA18:0	0.945295
	black	TG 52:2-FA18:1	0.874321
	black	TG 52:2-FA20:0	0.784409
	black	TG 52:2-FA20:1	0.95504
	black	TG 52:2-FA20:2	0.951341
	black	TG 52:3-FA14:0	0.929952
	black	TG 52:3-FA16:1	0.789357
	black	TG 52:3-FA18:0	0.950333
	black	TG 52:3-FA18:3	0.926575
	black	TG 52:3-FA20:1	0.899575
	black	TG 52:3-FA20:3	0.932787
	black	TG 52:4-FA14:0	0.946061
	black	TG 52:4-FA18:0	0.94364
	black	TG 52:4-FA20:2	0.899248
	black	TG 52:4-FA20:4	0.910875
	black	TG 52:4-FA22:4	0.955594
	black	TG 52:5-FA14:0	0.949328
	black	TG 52:5-FA20:3	0.87557
	black	TG 52:5-FA20:4	0.886349
	black	TG 52:5-FA22:5	0.959979
	black	TG 52:6-FA14:0	0.909303
	black	TG 52:6-FA16:0	0.864114
	black	TG 52:6-FA20:4	0.83259
	black	TG 52:6-FA22:6	0.871023
	black	TG 52:7-FA16:0	0.976536
	black	TG 52:7-FA18:1	0.97862
	black	TG 52:7-FA22:6	0.841469
	black	TG 52:8-FA16:1	0.947754
	black	TG 52:8-FA18:2	0.95317
	black	TG 53:1-FA16:0	0.956322
	black	TG 53:1-FA17:0	0.933293
	black	TG 53:1-FA18:0	0.950174
	black	TG 53:1-FA18:1	0.949757
	black	TG 53:2-FA16:0	0.9701
	black	TG 53:2-FA17:0	0.870669
	black	TG 53:2-FA18:1	0.883133
	black	TG 53:2-FA18:2	0.921809
	black	TG 53:3-FA16:0	0.931969
	black	TG 53:4-FA16:0	0.929862
	black	TG 53:4-FA18:3	0.889143
	black	TG 53:4-FA20:4	0.907365
	black	TG 53:5-FA20:4	0.902313
	black	TG 53:6-FA20:4	0.798679
	black	TG 54:0-FA16:0	0.937115
	black	TG 54:0-FA18:0	0.912346
	black	TG 54:1-FA16:0	0.955033
	black	TG 54:1-FA18:0	0.906248
	black	TG 54:1-FA18:1	0.904392
	black	TG 54:1-FA20:0	0.731341
	black	TG 54:1-FA20:1	0.90659
	black	TG 54:2-FA16:0	0.888128
	black	TG 54:2-FA18:0	0.849774
	black	TG 54:2-FA18:1	0.829086
	black	TG 54:2-FA20:0	0.621928
	black	TG 54:2-FA20:1	0.855925
	black	TG 54:2-FA20:2	0.910359
	black	TG 54:3-FA16:0	0.868597
	black	TG 54:3-FA16:1	0.805059
	black	TG 54:3-FA18:3	0.872824
	black	TG 54:3-FA20:1	0.799504
	black	TG 54:3-FA20:2	0.865844
	black	TG 54:4-FA16:1	0.783849
	black	TG 54:4-FA18:3	0.787831
	black	TG 54:4-FA20:2	0.813088
	black	TG 54:4-FA22:4	0.917864
	black	TG 54:5-FA22:5	0.917707
	black	TG 55:7-FA15:0	0.722479
	black	TG 56:1-FA18:1	0.884331
	black	TG 56:10-FA18:2	0.855454
	black	TG 56:2-FA16:0	0.881378
	black	TG 56:2-FA18:0	0.823029
	black	TG 56:2-FA20:1	0.740707
	black	TG 56:3-FA16:0	0.906728
	black	TG 56:3-FA18:0	0.828441
	black	TG 56:3-FA20:2	0.748756
	black	TG 58:6-FA16:0	0.796562
	black	TG 58:7-FA16:0	0.830469
	cyan	Cer d18:1/22:0	0.79605
	cyan	Cer d18:1/24:0	0.710631
	cyan	TG 51:3-FA15:0	0.912075
	cyan	TG 51:3-FA18:2	0.917789
	cyan	TG 51:4-FA15:0	0.919105
	cyan	TG 51:4-FA18:2	0.930189
	cyan	TG 52:2-FA18:2	0.943272
	cyan	TG 52:3-FA16:0	0.95749
	cyan	TG 52:3-FA18:1	0.951145
	cyan	TG 52:3-FA18:2	0.959291
	cyan	TG 52:3-FA20:0	0.96583
	cyan	TG 52:3-FA22:1	0.948369
	cyan	TG 52:4-FA16:0	0.962715
	cyan	TG 52:4-FA16:1	0.90305
	cyan	TG 52:4-FA18:1	0.952454
	cyan	TG 52:4-FA18:2	0.92965
	cyan	TG 52:4-FA20:0	0.952223
	cyan	TG 52:4-FA22:1	0.958941
	cyan	TG 52:5-FA16:1	0.898233
	cyan	TG 52:5-FA18:2	0.912778
	cyan	TG 53:3-FA17:0	0.944536
	cyan	TG 53:3-FA18:2	0.957532
	cyan	TG 53:4-FA17:0	0.954355
	cyan	TG 53:4-FA18:2	0.955297
	cyan	TG 54:2-FA18:2	0.943752
	cyan	TG 54:3-FA18:0	0.959217
	cyan	TG 54:3-FA18:2	0.963335
	cyan	TG 54:4-FA18:0	0.954062
	cyan	TG 54:4-FA20:1	0.927611
	cyan	TG 54:5-FA20:2	0.925211
	cyan	TG 55:2-FA18:1	0.886422
	cyan	TG 55:3-FA18:1	0.928116
	cyan	TG 55:3-FA18:2	0.912332
	cyan	TG 55:4-FA18:1	0.942319
	cyan	TG 55:4-FA18:2	0.955212
	cyan	TG 55:5-FA18:1	0.911571
	cyan	TG 55:5-FA18:2	0.878519
	cyan	TG 56:1-FA16:0	0.917388
	cyan	TG 56:2-FA20:0	0.76329
	cyan	TG 56:3-FA18:2	0.916681
	cyan	TG 56:3-FA20:0	0.738109
	greenyellow	TG 56:4-FA18:0	0.951622
	greenyellow	TG 56:4-FA20:3	0.957988
	greenyellow	TG 56:4-FA20:4	0.962474
	greenyellow	TG 56:5-FA18:0	0.96978
	greenyellow	TG 56:5-FA18:1	0.974234
	greenyellow	TG 56:5-FA20:3	0.907815
	greenyellow	TG 56:5-FA20:4	0.958389
	greenyellow	TG 56:5-FA22:5	0.927683
	greenyellow	TG 56:6-FA16:0	0.951189
	greenyellow	TG 56:6-FA18:1	0.980855
	greenyellow	TG 56:6-FA22:5	0.960582
	greenyellow	TG 56:7-FA16:1	0.904713
	greenyellow	TG 56:7-FA22:5	0.942857
	greenyellow	TG 58:5-FA18:1	0.943322
	greenyellow	TG 58:6-FA18:0	0.972149
	greenyellow	TG 58:6-FA18:1	0.984624
	greenyellow	TG 58:6-FA22:4	0.946741
	greenyellow	TG 58:6-FA22:5	0.983542
	greenyellow	TG 58:7-FA18:1	0.945194
	greenyellow	TG 58:7-FA22:5	0.95371
	grey60	DAG(14:1/18:1)	0.921062
	grey60	DAG(16:0/18:0)	0.963935
	grey60	DAG(16:0/18:1)	0.978035
	grey60	DAG(16:0/18:2)	0.974374
	grey60	DAG(16:1/18:1)	-0.596745
	grey60	DAG(16:1/18:2)	-0.575586
	grey60	DAG(18:0/18:1)	0.924913
	grey60	DAG(18:0/18:2)	0.898268
	grey60	DAG(18:1/18:1)	0.934999
	grey60	DAG(18:1/18:2)	0.980417
	grey60	DAG(18:1/20:3)	0.861296
	grey60	DAG(18:1/20:4)	0.969737
	grey60	DAG(18:1/22:6)	0.948335
	grey60	DAG(18:2/18:3)	-0.830462
	grey60	DAG(18:2/20:4)	0.802338
	grey60	DAG(20:0/20:0)	0.830669
	lightcyan	TG 52:4-FA18:3	0.904205
	lightcyan	TG 52:5-FA16:0	0.947233
	lightcyan	TG 52:5-FA18:1	0.944626
	lightcyan	TG 52:5-FA18:3	0.964832
	lightcyan	TG 52:6-FA16:1	0.963299
	lightcyan	TG 52:6-FA18:1	0.926665
	lightcyan	TG 52:6-FA18:2	0.974395
	lightcyan	TG 52:6-FA18:3	0.984309
	lightcyan	TG 54:5-FA18:0	0.951944
	lightcyan	TG 54:5-FA18:3	0.939437
	lightcyan	TG 54:6-FA18:1	0.969421
	lightcyan	TG 54:6-FA18:3	0.927774
	lightcyan	TG 54:7-FA18:1	0.952376
	lightcyan	TG 54:7-FA18:2	0.906738
	lightcyan	TG 54:7-FA18:3	0.917901
	lightcyan	TG 54:8-FA18:2	0.945653
	lightcyan	TG 54:8-FA18:3	0.907887
	lightgreen	TG 46:4-FA18:2	0.911879
	lightgreen	TG 48:3-FA12:0	0.95098
	lightgreen	TG 48:3-FA18:1	0.968519
	lightgreen	TG 48:4-FA12:0	0.94642
	lightgreen	TG 48:4-FA18:1	0.970382
	lightgreen	TG 48:4-FA18:2	0.962711
	lightgreen	TG 50:4-FA14:0	0.974667
	lightgreen	TG 50:4-FA14:1	0.959235
	lightgreen	TG 50:4-FA18:1	0.973478
	lightgreen	TG 50:4-FA18:2	0.944398
	lightgreen	TG 50:5-FA14:0	0.97137
	lightgreen	TG 50:5-FA18:1	0.953397
	lightgreen	TG 50:5-FA18:2	0.98523
	lightgreen	TG 50:5-FA18:3	0.973276
	lightgreen	TG 51:5-FA18:2	0.924907
	lightgreen	TG 51:5-FA18:3	0.942697
	lightyellow	TG 56:6-FA18:2	0.93885
	lightyellow	TG 56:6-FA20:3	0.937022
	lightyellow	TG 56:6-FA20:4	0.969108
	lightyellow	TG 56:7-FA18:2	0.947459
	lightyellow	TG 56:7-FA18:3	0.964047
	lightyellow	TG 56:7-FA20:3	0.957364
	lightyellow	TG 56:7-FA20:4	0.954609
	lightyellow	TG 56:8-FA18:3	0.90032
	lightyellow	TG 56:8-FA20:4	0.873219
	lightyellow	TG 58:6-FA20:4	0.909584
	lightyellow	TG 58:7-FA18:2	0.925763
	lightyellow	TG 58:7-FA20:4	0.961804
	lightyellow	TG 58:7-FA22:4	0.933398
	lightyellow	TG 58:8-FA20:3	0.823605
	lightyellow	TG 58:8-FA20:4	0.886442
	magenta	TG 54:3-FA18:1	0.897064
	magenta	TG 54:4-FA18:1	0.978281
	magenta	TG 54:4-FA18:2	0.976905
	magenta	TG 54:4-FA22:1	0.981571
	magenta	TG 54:5-FA18:1	0.969762
	magenta	TG 54:5-FA18:2	0.921741
	magenta	TG 54:5-FA22:1	0.944311
	magenta	TG 54:6-FA18:2	0.860584
	magenta	TG 56:3-FA18:1	0.933566
	magenta	TG 56:3-FA20:1	0.933062
	magenta	TG 56:4-FA18:1	0.942418
	magenta	TG 56:4-FA18:2	0.986868
	magenta	TG 56:4-FA20:1	0.969237
	magenta	TG 56:4-FA20:2	0.915804
	magenta	TG 56:5-FA18:2	0.960739
	magenta	TG 56:5-FA20:1	0.949924
	magenta	TG 56:5-FA20:2	0.950632
	magenta	TG 56:6-FA18:3	0.946925
	magenta	TG 56:6-FA20:2	0.935916
	magenta	TG 58:2-FA18:1	0.816172
	magenta	TG 58:3-FA18:1	0.86817
	midnightblue	PC 16:0_22:6	0.725838
	midnightblue	TG 54:8-FA20:5	0.839041
	midnightblue	TG 55:1-FA18:1	0.96595
	midnightblue	TG 55:2-FA18:2	0.913283
	midnightblue	TG 56:6-FA18:0	0.857856
	midnightblue	TG 56:6-FA20:5	0.898682
	midnightblue	TG 56:7-FA18:0	0.939791
	midnightblue	TG 56:7-FA18:1	0.958245
	midnightblue	TG 56:7-FA20:5	0.919424
	midnightblue	TG 56:8-FA16:1	0.90702
	midnightblue	TG 56:8-FA18:1	0.966889
	midnightblue	TG 56:8-FA18:2	0.95758
	midnightblue	TG 56:8-FA20:5	0.891605
	midnightblue	TG 56:8-FA22:5	0.919836
	midnightblue	TG 56:9-FA18:3	0.926701
	midnightblue	TG 56:9-FA20:4	0.76049
	midnightblue	TG 56:9-FA20:5	0.783481
	midnightblue	TG 57:2-FA18:1	0.968407
	midnightblue	TG 57:3-FA18:2	0.895959
	midnightblue	TG 58:10-FA18:2	0.904747
	midnightblue	TG 58:10-FA20:4	0.823484
	midnightblue	TG 58:10-FA20:5	0.820996
	midnightblue	TG 58:10-FA22:5	0.944189
	midnightblue	TG 58:10-FA22:6	0.949558
	midnightblue	TG 58:7-FA18:0	0.905318
	midnightblue	TG 58:8-FA18:1	0.929639
	midnightblue	TG 58:8-FA18:2	0.924151
	midnightblue	TG 58:8-FA22:5	0.876493
	midnightblue	TG 58:8-FA22:6	0.892268
	midnightblue	TG 58:9-FA18:1	0.973344
	midnightblue	TG 58:9-FA18:2	0.954117
	midnightblue	TG 58:9-FA20:4	0.767404
	midnightblue	TG 58:9-FA22:5	0.927794
	midnightblue	TG 58:9-FA22:6	0.932628
	midnightblue	TG 60:10-FA22:5	0.908326
	midnightblue	TG 60:10-FA22:6	0.920018
	midnightblue	TG 60:11-FA22:5	0.916242
	midnightblue	TG 60:11-FA22:6	0.908958
	midnightblue	TG 60:12-FA22:6	0.864393
	purple	TG 52:5-FA20:5	0.915823
	purple	TG 52:6-FA20:5	0.911675
	purple	TG 52:7-FA20:5	0.87908
	purple	TG 53:0-FA16:0	0.974194
	purple	TG 54:5-FA20:5	0.950983
	purple	TG 54:6-FA16:0	0.944023
	purple	TG 54:6-FA20:5	0.947703
	purple	TG 54:6-FA22:6	0.945834
	purple	TG 54:7-FA16:1	0.967888
	purple	TG 54:7-FA20:5	0.907278
	purple	TG 54:7-FA22:6	0.957104
	purple	TG 54:8-FA22:6	0.95496
	purple	TG 55:1-FA16:0	0.970055
	purple	TG 55:7-FA22:6	0.929294
	purple	TG 56:6-FA22:6	0.958668
	purple	TG 56:7-FA16:0	0.958392
	purple	TG 56:7-FA22:6	0.950226
	purple	TG 56:8-FA16:0	0.964176
	purple	TG 56:8-FA22:6	0.936968
	purple	TG 56:9-FA22:6	0.927991
	purple	TG 58:7-FA22:6	0.92108
	red	PE 16:0_20:4	0.889546
	red	PE 18:0_20:4	0.908525
	red	PE 18:1_20:4	0.789205
	red	PI 18:0_20:4	0.772199
	red	TG 52:3-FA20:2	0.938424
	red	TG 52:4-FA20:3	0.945738
	red	TG 54:3-FA20:3	0.966109
	red	TG 54:4-FA16:0	0.961713
	red	TG 54:4-FA20:3	0.972624
	red	TG 54:4-FA20:4	0.970466
	red	TG 54:5-FA16:0	0.984112
	red	TG 54:5-FA16:1	0.97126
	red	TG 54:5-FA20:3	0.964142
	red	TG 54:5-FA20:4	0.972764
	red	TG 54:5-FA22:4	0.954197
	red	TG 54:6-FA16:1	0.95833
	red	TG 54:6-FA20:3	0.930306
	red	TG 54:6-FA20:4	0.907761
	red	TG 54:6-FA22:5	0.93094
	red	TG 54:7-FA20:4	0.843306
	red	TG 54:7-FA22:5	0.905893
	red	TG 54:8-FA20:4	0.703738
	red	TG 55:5-FA20:4	0.910318
	red	TG 56:4-FA16:0	0.950002
	red	TG 56:4-FA22:4	0.96638
	red	TG 56:5-FA16:0	0.963803
	red	TG 56:5-FA22:4	0.970833
	red	TG 56:6-FA22:4	0.950102
	red	TG 56:7-FA22:4	0.924091
	salmon	FA 12:0	0.790596
	salmon	FA 14:0	0.919285
	salmon	FA 14:1	0.85753
	salmon	FA 15:0	0.870019
	salmon	FA 16:0	0.967124
	salmon	FA 16:1	0.86979
	salmon	FA 18:0	0.888563
	salmon	FA 18:1	0.946034
	salmon	FA 18:2	0.912553
	salmon	FA 18:3	0.877382
	salmon	FA 18:4	0.870877
	salmon	FA 20:0	0.759975
	salmon	FA 20:1	0.911982
	salmon	FA 20:2	0.936914
	salmon	FA 20:3	0.941291
	salmon	FA 20:4	0.804127
	salmon	FA 20:5	0.811308
	salmon	FA 22:4	0.900388
	salmon	FA 22:5	0.941048
	salmon	FA 22:6	0.816694
	grey	CE 12:0	0.613903
	grey	CE 16:0	0.923757
	grey	CE 18:0	0.903347
	grey	CE 18:1	0.920372
	grey	CE 18:2	0.901488
	grey	CE 18:3	0.814105
	grey	CE 18:4	0.630476
	grey	CE 20:0	0.183656
	grey	CE 20:1	0.38197
	grey	CE 20:2	0.901537
	grey	CE 20:3	0.836863
	grey	CE 20:4	0.607331
	grey	CE 20:5	0.379373
	grey	CE 22:0	0.627429
	grey	CE 22:1	0.0460463
	grey	CE 22:2	0.119209
	grey	CE 22:4	0.775666
	grey	CE 22:5	0.829522
	grey	CE 22:6	0.567653
	grey	CE 24:0	0.07923
	grey	Cer d18:1/24:1	0.729029
	grey	DAG(12:0/18:1)	0.230799
	grey	DAG(12:0/18:2)	0.0722952
	grey	Cer d18:0/24:0	0.0486227
	grey	Cer d18:0/24:1	0.284952
	grey	FA 17:0	0.139823
	grey	FA 22:0	0.0306043
	grey	FA 22:1	-0.0639175
	grey	FA 22:2	0.0921237
	grey	FA 24:0	-0.00801174
	grey	FA 24:1	-0.110448
	grey	HexCER d18:1/16:0	0.723433
	grey	HexCER d18:1/18:0	0.779246
	grey	HexCER d18:1/20:0	0.51965
	grey	HexCER d18:1/22:0	0.677631
	grey	HexCER d18:1/24:0	0.739207
	grey	HexCER d18:1/24:1	0.721489
	grey	LacCER d18:1/16:0	0.512543
	grey	LacCER d18:1/24:1	0.646392
	grey	LPC 16:0	0.670447
	grey	LPC 16:1	0.702966
	grey	LPC 17:0	0.525221
	grey	LPC 18:0	0.692438
	grey	LPC 18:1	0.629089
	grey	LPC 18:2	0.481253
	grey	LPC 20:3	0.745641
	grey	LPC 20:4	0.252116
	grey	LPE 16:0	0.637927
	grey	LPE 18:0	0.688973
	grey	LPE 18:1	0.51241
	grey	LPE 18:2	0.497279
	grey	LPE 20:4	0.490625
	grey	PA 34:4	-0.0362421
	grey	PA 34:5	-0.0830656
	grey	PC 14:0_18:2	0.588771
	grey	PC 16:0_16:0	0.795801
	grey	PC 16:0_18:0	0.849888
	grey	PC 16:0_18:2	0.811733
	grey	PC 16:0_20:2	0.894948
	grey	PC 16:0_20:3	0.766425
	grey	PC 16:0_20:4	0.437112
	grey	PC 16:0_20:5	0.290148
	grey	PC 16:0_22:4	0.6356
	grey	PC 16:0_22:5	0.697915
	grey	PC 17:0_18:2	0.640504
	grey	PC 18:0_18:0	0.758765
	grey	PC 18:0_18:1	0.88439
	grey	PC 18:0_18:2	0.859159
	grey	PC 18:0_20:2	0.794998
	grey	PC 18:0_20:3	0.795898
	grey	PC 18:0_20:4	0.480015
	grey	PC 18:0_20:5	0.300393
	grey	PC 18:0_22:5	0.633068
	grey	PC 18:0_22:6	0.49055
	grey	PC 18:1_18:1	0.725257
	grey	PC 18:1_18:2	0.756971
	grey	PC 18:1_20:3	0.800103
	grey	PC 18:1_20:4	0.471298
	grey	PC 18:2_16:1	0.806361
	grey	PC 18:2_18:2	0.65869
	grey	PC 18:2_20:4	0.744441
	grey	PE 18:0_18:0	0.435679
	grey	PE 18:1_18:1	0.378447
	grey	PE 18:1_18:2	0.494973
	grey	PE O-16:0/20:4	0.362462
	grey	PE O-18:0/20:4	0.598898
	grey	PE P-16:0/18:1	0.596786
	grey	PE P-16:0/18:2	0.593697
	grey	PE P-16:0/20:4	0.560743
	grey	PE P-18:0/18:1	0.450107
	grey	PE P-18:0/18:2	0.604016
	grey	PE P-18:0/20:4	0.576759
	grey	PE P-18:1/18:1	0.510389
	grey	PE P-18:1/18:2	0.623558
	grey	PE P-18:1/20:4	0.596313
	grey	PI 16:0_18:1	0.633414
	grey	PI 16:0_20:4	0.800811
	grey	PI 17:0_20:0	-0.196475
	grey	PI 18:0_18:1	0.751486
	grey	PI 18:0_18:2	0.684125
	grey	PS 17:0_20:0	-0.0911682
	grey	SM d18:1/14:0	0.786011
	grey	SM d18:1/16:0	0.909669
	grey	SM d18:1/18:0	0.83033
	grey	SM d18:1/18:1	0.799695
	grey	SM d18:1/20:0	0.845252
	grey	SM d18:1/20:1	0.778726
	grey	SM d18:1/22:0	0.853103
	grey	SM d18:1/22:1	0.865736
	grey	SM d18:1/24:0	0.823183
	grey	SM d18:1/24:1	0.836855
	grey	SM d18:1/26:0	0.706611
	grey	SM d18:1/26:1	0.627738
	grey	TG 36:0-FA12:0	0.21998
	grey	TG 57:10-FA22:6	0.00384598
