# Supplementary material for: Ethnic Disparities in Lipid Metabolism and Clinical Outcomes between Dutch South Asians and Dutch White Caucasians with Type 2 Diabetes Mellitus
Source: Metabolites. 2024 Jan 3;14(1):33. doi: 10.3390/metabo14010033 (PMC10819672; doi:10.3390/metabo14010033)
Supplement: Supplementary file 1 [file metabolites-14-00033-s001.zip › metabolites-2784019-supplementary/metabolites-2784019 - Table S8.xlsx]

## Sheet: DSA
Table S8. Association of lipid correlation network modules with clinical features in Dutch South Asians with T2DM
Module	Age		Systolic BP		Diastolic BP		Diabetes duration		Weight		LBM		Fat mass		BMI		Waist circumference		Hip circumference		Waist-to-hip ratio		VAT		SAT		VAT-SAT-ratio		HbA1c calculated		HbA1c (%)		Fasting glucose		Total cholesterol		HDL cholesterol		LDL cholesterol		Total triglycerides		Creatinine		Albumin/creatinine ratio		Nephropathy		Retinopathy
	Pvalue	Correlation	Pvalue	Correlation	Pvalue	Correlation	Pvalue	Correlation	Pvalue	Correlation	Pvalue	Correlation	Pvalue	Correlation	Pvalue	Correlation	Pvalue	Correlation	Pvalue	Correlation	Pvalue	Correlation	Pvalue	Correlation	Pvalue	Correlation	Pvalue	Correlation	Pvalue	Correlation	Pvalue	Correlation	Pvalue	Correlation	Pvalue	Correlation	Pvalue	Correlation	Pvalue	Correlation	Pvalue	Correlation	Pvalue	Correlation	Pvalue	Correlation	Pvalue	Correlation	Pvalue
MEblue	0.903519	-0.0181692	0.987994	-0.00225577	0.65972	0.0659297	0.530564	-0.0938025	0.339723	0.142382	0.307013	0.152231	0.889881	-0.0207523	0.730434	0.0516139	0.0684028	0.268145	0.629478	-0.0722272	0.0124955	0.361659	0.13123	0.223372	0.984305	-0.00294891	0.616835	0.0748964	0.0190356	0.340893	0.0132363	0.358894	0.0817173	0.256562	0.106304	0.238585	0.00524302	-0.400781	0.134202	-0.221708	2.53e-11	0.794878	0.184556	0.196944	0.331328	0.144851	0.390744	0.128124	0.714094
MEsalmon	0.835444	0.0311307	0.884938	0.0216901	0.566687	0.0857259	0.927713	0.0135988	0.399334	0.125835	0.444214	0.114312	0.933995	-0.0124143	0.796895	0.0385654	0.187111	0.195825	0.66824	-0.0641762	0.0573849	0.279175	0.13983	0.218631	0.87037	-0.0244586	0.658967	0.0660851	0.0234601	0.330074	0.0129207	0.360055	0.0885681	0.251172	0.422556	0.119786	0.00435403	-0.408586	0.0710926	-0.26567	1.43e-07	0.680459	0.179086	0.199375	0.523291	0.0954603	0.931883	0.0128124	0.748581
MEgreen	0.823999	-0.0333295	0.792056	-0.0395049	0.661124	0.0656402	0.768528	-0.0440947	0.82944	0.0322833	0.524571	0.0951676	0.341908	-0.141746	0.635404	-0.0709836	0.257733	0.168438	0.220989	-0.181929	0.0297935	0.317245	0.202772	0.189199	0.291248	-0.157218	0.814056	0.0352454	0.0112919	0.366466	0.0220412	0.333342	0.0241662	0.32851	0.0371283	0.304961	2.69e-05	-0.571738	0.320756	-0.148016	4.81e-13	0.831102	0.218257	0.182992	0.335344	0.143665	0.330125	0.145208	0.783561
MEgreenyellow	0.760283	-0.0457123	0.608643	0.0766383	0.460598	0.110269	0.904431	-0.0179966	0.994457	0.0010414	0.274815	0.162606	0.200724	-0.190044	0.467127	-0.108679	0.377867	0.131612	0.108256	-0.237301	0.00953336	0.374349	0.440723	0.115184	0.203208	-0.18902	0.392087	0.127764	0.0859625	0.253182	0.0855487	0.253506	0.00464314	0.405906	0.143399	0.216727	7.37e-05	-0.545351	0.226944	-0.179644	5.95e-10	0.759705	0.275657	0.162325	0.347779	0.140048	0.406859	0.123854	0.714094
MElightgreen	0.62432	-0.0733133	0.976605	0.00439586	0.321163	0.147893	0.294475	-0.156183	0.37488	0.132431	0.771052	0.0436005	0.680337	0.061701	0.836895	0.0308523	0.666648	0.0645031	0.496826	0.101593	0.898946	-0.0190347	0.941573	-0.0109865	0.80136	0.0376998	0.596206	-0.0793021	0.262788	0.166686	0.311612	0.150808	0.324516	0.146883	0.69776	0.0581643	0.00187701	-0.441811	0.114845	-0.233094	6.83e-05	0.547433	0.400139	0.125622	0.801921	-0.0375912	0.315945	0.149478	0.582275
MEred	0.183188	-0.197547	0.893172	-0.0201284	0.212441	0.185286	0.190327	-0.194433	0.634277	0.0712199	0.812364	0.0355721	0.962536	0.00704096	0.917416	0.0155422	0.799596	0.0380418	0.824129	0.0333044	0.734734	0.0507591	0.851867	-0.0279866	0.850661	-0.0282171	0.575888	-0.0837078	0.400195	0.125608	0.547504	0.0899833	0.108279	0.237286	0.239752	0.174864	0.000951472	-0.466414	0.388514	-0.128723	3.36e-05	0.566163	0.942427	0.0108255	0.784825	0.0409116	0.52988	0.0939579	0.204134
MEtan	0.913312	0.0163176	0.640449	0.0699289	0.148185	0.214228	0.864495	-0.0255772	0.741253	-0.0494663	0.561401	-0.0868922	0.598786	-0.0787475	0.483049	-0.104852	0.831716	0.0318462	0.514245	-0.0975385	0.497144	0.101518	0.73614	0.0504799	0.2099	-0.186302	0.746328	-0.0484624	0.0409406	0.299352	0.0988458	0.243664	0.0823686	0.256035	0.182681	0.197771	0.000503749	-0.487895	0.229448	-0.178695	1.19e-06	0.641392	0.329408	0.145421	0.660567	0.065755	0.732265	0.0512498	0.598143
MEpurple	0.715649	-0.0545655	0.758318	-0.0460987	0.547646	0.0899514	0.736824	0.0503443	0.520004	-0.0962134	0.664085	-0.0650302	0.273662	-0.162992	0.183895	-0.197235	0.992295	0.00144756	0.171622	-0.202781	0.432001	0.11738	0.803744	-0.0372383	0.0699913	-0.266674	0.746328	-0.0484624	0.0456033	0.293046	0.0865675	0.252711	0.0172365	0.345911	0.335286	0.143682	9.6e-06	-0.596638	0.406379	-0.123979	7.65e-07	0.649984	0.229566	0.17865	0.665174	0.0648063	0.21659	0.183645	0.448754
MEblack	0.69524	-0.0586738	0.883109	-0.0220371	0.35537	0.137879	0.722577	-0.0531798	0.889788	-0.0207701	0.57206	-0.0845454	0.806912	-0.0366253	0.45243	-0.112275	0.958104	-0.00787471	0.631684	-0.0717638	0.966238	-0.00634489	0.987074	-0.00242859	0.377901	-0.131603	0.425814	-0.118953	0.0135592	0.35773	0.0193471	0.340066	0.109631	0.236407	0.429574	0.117996	0.000240974	-0.51116	0.214705	-0.184388	3.25e-07	0.665932	0.31087	0.151036	0.866169	0.0252584	0.302156	0.153749	0.582275
MElightyellow	0.657029	-0.0664854	0.539447	-0.0917925	0.737334	0.0502431	0.904125	0.0180545	0.943998	-0.0105297	0.634049	-0.0712676	0.806274	-0.0367489	0.741537	-0.0494102	0.396985	0.126459	0.562761	-0.0865915	0.327691	0.145933	0.462727	0.109749	0.374948	-0.132412	0.702172	-0.0572737	0.00363027	0.41605	0.0116915	0.364823	0.0183322	0.342805	0.0991331	0.243463	2.51e-05	-0.573522	0.598765	-0.0787522	1.86e-09	0.745364	0.54993	0.0894409	0.348811	0.139752	0.239098	0.175103	0.766013
MEroyalblue	0.1766	-0.200498	0.12787	-0.225288	0.454463	-0.111774	0.987988	-0.00225682	0.922822	-0.0145217	0.360529	0.136421	0.470602	-0.107838	0.344143	-0.141097	0.997534	-0.000463218	0.280817	-0.160614	0.799453	0.0380693	0.936355	0.0119695	0.714114	-0.0548729	0.202177	-0.189444	0.000780167	0.47327	0.000654947	0.479198	0.0480862	0.289899	0.0504757	0.286994	0.00876644	-0.378185	0.407587	-0.123663	2.79e-05	0.570861	0.566641	0.0857359	0.153907	0.211317	0.0144972	0.354478	0.370053
MEturquoise	0.951059	-0.00920033	0.30182	0.153855	0.308307	0.151829	0.494273	-0.102193	0.712802	-0.0551361	0.383336	-0.130122	0.877193	-0.023161	0.872427	-0.0240672	0.513376	0.097739	0.997842	-0.000405445	0.444633	0.114208	0.926235	0.0138776	0.449094	0.1131	0.162552	-0.207067	0.0052652	0.400602	0.00300091	0.423692	0.520303	0.0961448	0.0127764	0.360594	0.65756	-0.0663757	0.677373	-0.0623059	0.000105489	0.535379	0.529632	0.0940142	0.291723	0.157065	0.0511917	0.286145	0.731272
MEgrey	0.288744	-0.158026	0.82437	-0.0332581	0.882412	-0.0221695	0.211704	-0.18558	0.311543	0.150829	0.873631	0.0238382	0.492336	0.10265	0.433615	0.116972	0.209831	0.186329	0.47778	0.106111	0.185129	0.196692	0.701453	0.0574188	0.196805	0.191679	0.23605	-0.176227	0.00358909	0.416512	0.00234796	0.433289	0.171377	0.202894	0.000314806	0.502918	0.690244	-0.0596861	0.47449	0.106901	9.49e-05	0.538346	0.859582	-0.0265139	0.0504425	0.287033	0.0932022	0.247707	0.408313
[truncated: 5 more columns]
