# Supplementary material for: Ethnic Disparities in Lipid Metabolism and Clinical Outcomes between Dutch South Asians and Dutch White Caucasians with Type 2 Diabetes Mellitus
Source: Metabolites. 2024 Jan 3;14(1):33. doi: 10.3390/metabo14010033 (PMC10819672; doi:10.3390/metabo14010033)
Supplement: Supplementary file 1 [file metabolites-14-00033-s001.zip › metabolites-2784019-supplementary/metabolites-2784019 - Table S9.xlsx]

## Sheet: DwC
Table S9. Association of lipid correlation network modules with clinical features in Dutch white Caucasians with T2DM
Module	Age		Systolic BP		Diastolic BP		Diabetes duration		Weight		LBM		Fat mass		BMI		Waist circumference		Hip circumference		Waist-to-hip ratio		VAT		SAT		VAT-SAT-ratio		HbA1c calculated		HbA1c (%)		Fasting glucose		Total cholesterol		HDL cholesterol		LDL cholesterol		Total triglycerides		Creatinine		Albumin/creatinine ratio		Nephropathy		Retinopathy
	Pvalue	Correlation	Pvalue	Correlation	Pvalue	Correlation	Pvalue	Correlation	Pvalue	Correlation	Pvalue	Correlation	Pvalue	Correlation	Pvalue	Correlation	Pvalue	Correlation	Pvalue	Correlation	Pvalue	Correlation	Pvalue	Correlation	Pvalue	Correlation	Pvalue	Correlation	Pvalue	Correlation	Pvalue	Correlation	Pvalue	Correlation	Pvalue	Correlation	Pvalue	Correlation	Pvalue	Correlation	Pvalue	Correlation	Pvalue	Correlation	Pvalue	Correlation	Pvalue	Correlation	Pvalue
MEgrey60	0.852874	-0.0284404	0.779897	-0.0428449	0.791932	0.0404474	0.957443	-0.0081851	0.00166761	0.455454	0.298959	0.158311	0.0328392	0.318744	0.0091224	0.384447	0.0963809	0.250932	0.0325822	0.31919	0.969813	-0.00580453	0.392084	0.130711	0.234684	0.180776	0.338223	-0.146106	0.345328	0.143994	0.356587	0.140701	0.501296	0.102872	0.651538	0.0691908	0.459681	0.113046	0.725183	0.0538827	0.607864	0.0785851	0.298557	-0.158441	0.0687027	-0.273857	0.0266123	-0.330467	0.749229
MEsalmon	0.78595	0.0416379	0.875344	0.0240591	0.707669	-0.057471	0.951957	0.00924125	0.353365	0.141637	0.479619	-0.108114	0.0755163	0.267621	0.0752441	0.267862	0.269422	0.16819	0.0161518	0.356738	0.39285	-0.130502	0.319758	-0.151728	0.052519	0.290928	0.235269	-0.180554	0.326004	-0.149804	0.602502	0.0797578	0.733398	0.0522095	0.693376	0.0604221	0.876944	0.023748	0.190891	0.198618	0.706361	0.0577402	0.0976315	-0.250025	0.325829	-0.149858	0.321147	-0.151298	0.569342
MEmidnightblue	0.235478	0.180475	0.779897	-0.0428449	0.72506	0.0539079	0.707879	-0.0574278	0.689529	0.0612198	0.781725	-0.0424802	0.613105	0.0774433	0.823036	-0.0342937	0.725383	-0.0538419	0.898319	0.0195988	0.464056	-0.111954	0.0474632	0.297131	0.408174	-0.126359	0.801212	-0.0386053	0.535023	-0.0949397	0.855736	0.0278811	0.0167025	-0.355038	0.184455	0.201475	0.112021	0.240177	0.308639	0.155212	0.0761976	0.267022	0.279613	-0.164705	0.0829085	-0.261338	0.532361	-0.0955566	0.943402
MEpurple	0.639929	0.071662	0.298499	-0.15846	0.922207	0.0149781	0.293952	-0.15994	0.243885	0.177326	0.711925	-0.0565964	0.121762	0.234045	0.465133	0.111686	0.708632	0.057273	0.431198	0.120298	0.823377	0.0342267	0.070789	0.271898	0.763557	-0.0461163	0.363598	-0.138682	0.991758	0.00158453	0.555444	0.0902558	0.101047	-0.247591	0.0710831	0.271625	0.159209	0.213432	0.180194	0.203407	0.00266933	0.437255	0.047331	-0.2973	0.0337266	-0.317227	0.260805	-0.171206	0.184507
MEblack	0.169534	-0.208387	0.00364578	-0.424626	0.242722	-0.177757	0.189233	-0.199347	0.196012	0.196392	0.324289	-0.15033	0.0127003	0.36868	0.0827844	0.26144	0.897307	0.0197948	0.117463	0.236704	0.946938	-0.010208	0.921642	-0.0150871	0.459925	0.112985	0.215509	-0.188275	0.0520463	0.291487	0.830337	0.0328575	0.519469	0.0985656	0.0189	0.348694	0.396423	0.129528	0.0942493	0.2525	3.95e-06	0.627569	0.0122039	-0.37062	0.423855	-0.122211	0.334193	-0.147316	0.0314245
MElightgreen	0.358013	-0.140289	0.00367498	-0.424296	0.0483031	-0.296065	0.358309	-0.140203	0.536204	0.0946665	0.140379	-0.223285	0.0409634	0.305947	0.1882	0.199804	0.638408	-0.0719872	0.291481	0.16075	0.200948	-0.194285	0.814191	-0.0360378	0.8269	0.0335332	0.281931	-0.163924	0.17055	0.207903	0.686596	0.0618293	0.675944	0.0640508	0.0322809	0.319716	0.851968	0.0286174	0.00909486	0.384588	0.00033999	0.51049	0.0306961	-0.322553	0.652768	-0.06893	0.639904	-0.0716675	0.0456728
MElightcyan	0.891515	0.0209179	0.0472456	-0.29741	0.163832	-0.211145	0.624141	-0.0750521	0.947533	0.0100934	0.203667	-0.19314	0.275502	0.166101	0.731971	0.0524998	0.332587	-0.147801	0.684047	0.0623599	0.0351594	-0.314846	0.93154	0.0131765	0.630938	-0.0735885	0.701225	-0.0587989	0.518604	0.0987689	0.5177	0.0989815	0.764374	-0.0459524	0.0823114	0.261829	0.542917	0.093119	0.00442386	0.416543	0.00533972	0.408489	0.204811	-0.192662	0.338387	-0.146057	0.815225	-0.0358337	0.454535
MEcyan	0.864367	0.0261969	0.0111455	-0.374992	0.51605	-0.09937	0.923885	-0.014654	0.472057	0.109971	0.512821	-0.100132	0.214064	0.188859	0.507088	0.101491	0.816589	-0.0355647	0.680564	0.0630857	0.623493	-0.075192	0.717724	0.0554073	0.319987	-0.151657	0.904448	0.0184118	0.132483	0.22771	0.627294	0.0743724	0.981103	-0.00363314	0.0188252	0.3489	0.808524	-0.0371577	0.00194066	0.449696	5.26e-05	0.565034	0.323855	-0.150463	0.636327	-0.0724324	0.835455	-0.0318522	0.317432
MEmagenta	0.340248	0.145502	0.026886	-0.329906	0.301882	-0.157369	0.991416	0.00165022	0.746223	0.0496092	0.631122	-0.0735489	0.497848	0.103697	0.900723	0.019133	0.465839	-0.111511	0.958141	-0.00805069	0.161487	-0.212299	0.794562	-0.0399249	0.247398	-0.176033	0.334267	0.147294	0.222921	0.185324	0.343556	0.144518	0.967111	0.00632435	0.116617	0.237235	0.694296	-0.0602314	0.00631724	0.401127	0.00353821	0.42586	0.888202	0.0215607	0.732526	-0.0523868	0.896725	-0.0199076	0.749229
MElightyellow	0.428926	0.120888	0.563669	-0.0883923	0.902076	-0.0188711	0.500041	0.103172	0.403602	0.127585	0.808627	0.0371372	0.676883	0.0638544	0.889454	-0.0213177	0.779347	-0.0429548	0.83535	0.0318728	0.253904	-0.173669	0.0820058	0.262081	0.491015	-0.105343	0.292667	0.160361	0.636973	0.0722941	0.579673	-0.0848023	0.0514499	-0.292198	0.0554779	0.287519	0.183523	0.201895	0.427015	0.121386	0.00393936	0.421413	0.876324	-0.0238684	0.856556	-0.0277211	0.735611	0.0517598	0.722422
MEgreenyellow	0.322182	0.150978	0.15361	-0.216268	0.745522	0.049751	0.677944	-0.0636326	0.11098	0.240855	0.804627	0.0379288	0.128944	0.229757	0.423849	0.122213	0.487614	0.106166	0.525857	0.0970702	0.738501	-0.0511733	0.0642958	0.278157	0.707782	-0.0574478	0.368808	0.137197	0.386036	0.132374	0.93023	0.0134293	0.202494	-0.193633	0.0122394	0.370479	0.44455	0.116867	0.121442	0.23424	4.25e-05	0.570732	0.591605	-0.0821548	0.25195	-0.174374	0.465952	-0.111483	0.317432
MEred	0.549012	-0.0917221	0.0473484	-0.297278	0.499385	-0.103329	0.555829	-0.0901682	0.113933	0.238942	0.712567	-0.0564644	0.0312319	0.321581	0.169763	0.208278	0.728943	0.0531161	0.164464	0.210836	0.781292	-0.0425666	0.207557	0.191521	0.436813	0.118848	0.727287	-0.0534535	0.113637	0.239132	0.992554	0.00143155	0.592545	-0.0819474	0.00824648	0.389113	0.123261	0.233135	0.168369	0.208945	7.42e-06	0.613533	0.0972668	-0.250289	0.383715	-0.133016	0.532361	-0.0955566	0.161401
MEgrey	0.204604	-0.192748	0.143342	-0.221673	0.465839	-0.111511	0.476888	-0.108783	0.875242	-0.0240789	0.0552897	-0.287731	0.106343	0.24394	0.273937	0.166636	0.183935	-0.201709	0.2038	0.193085	0.0283135	-0.327055	0.0687542	-0.273808	0.192822	0.197773	0.095566	-0.251529	0.632046	0.0733505	0.841451	-0.0306761	0.571679	-0.0865897	4.95e-05	0.566679	0.206024	0.192156	2.4e-06	0.63821	0.0486334	0.295649	0.0605466	-0.282003	0.901783	-0.0189278	0.835455	0.0318522	0.454535
[truncated: 5 more columns]
